# Supplementary material for: Brain gene expression differences related to ethanol preference in the collaborative cross founder strains
Source: Front Behav Neurosci. 2022 Sep 23;16:992727. doi: 10.3389/fnbeh.2022.992727 (PMC9539754; doi:10.3389/fnbeh.2022.992727)
Supplement: Supplementary file 1 [file Data_Sheet_1.xlsx]

## Sheet: Table 1 - Gene Lists
Supplemental Table 1A: Analyzed gene list with biomart annotation						Supplemental Table 1B: Analyzed genes, summarized by gene_biotype
ensembl_gene_id	gene_symbol	chromosome_name	entrezgene_id	gene_biotype		gene_biotype	count	Percent
ENSMUSG00000029836	Cbx3	6	12417	protein_coding		IG_C_gene	2	0.0135272
ENSMUSG00000029832	Nfe2l3	6		protein_coding		lncRNA	775	5.2418
ENSMUSG00000029833	Trim24	6	21848	protein_coding		miRNA	2	0.0135272
ENSMUSG00000029838	Ptn	6	19242	protein_coding		misc_RNA	1	0.00676361
ENSMUSG00000030826	Bcat2	7	12036	protein_coding		polymorphic_pseudogene	12	0.0811633
ENSMUSG00000030823	9130019O22Rik	7	78921	protein_coding		processed_pseudogene	266	1.79912
ENSMUSG00000030824	Nucb1	7	18220	protein_coding		protein_coding	13505	91.3426
ENSMUSG00000030822	Prr14	7	233895	protein_coding		pseudogene	3	0.0202908
ENSMUSG00000005871	Apc	18	11789	protein_coding		snoRNA	2	0.0135272
ENSMUSG00000029823	Luc7l2	6	192196	protein_coding		TEC	128	0.865742
ENSMUSG00000029826	Zc3hav1	6	78781	protein_coding		TR_C_gene	1	0.00676361
ENSMUSG00000029821	Gsdme	6	54722	protein_coding		transcribed_processed_pseudogene	31	0.209672
ENSMUSG00000029822	Osbpl3	6	71720	protein_coding		transcribed_unitary_pseudogene	9	0.0608725
ENSMUSG00000005873	Reep5	18	13476	protein_coding		transcribed_unprocessed_pseudogene	27	0.182618
ENSMUSG00000030816	Rnf40	7	233900	protein_coding		translated_unprocessed_pseudogene	1	0.00676361
ENSMUSG00000030814	Bcl7c	7	12055	protein_coding		unprocessed_pseudogene	20	0.135272
ENSMUSG00000054808	Actn4	7	60595	protein_coding
ENSMUSG00000030815	Phkg2	7	68961	protein_coding		Total	14785
ENSMUSG00000030811	Fbxl19	7	233902	protein_coding
ENSMUSG00000005846	Rsl1d1	16	66409	protein_coding
ENSMUSG00000029815	Malsu1	6	75593	protein_coding
ENSMUSG00000029810	Tmem176b	6	65963	protein_coding
ENSMUSG00000029816	Gpnmb	6	93695	protein_coding
ENSMUSG00000030805	Stx4a	7	20909	protein_coding
ENSMUSG00000029817	Tra2a	6	101214	protein_coding
ENSMUSG00000030806	Stx1b	7	56216	protein_coding
ENSMUSG00000029819	Npy	6	109648	protein_coding
ENSMUSG00000030801	Kat8	7	67773	protein_coding
ENSMUSG00000030802	Bckdk	7	12041	protein_coding
ENSMUSG00000054814	Usp46	5	69727	protein_coding
ENSMUSG00000029802	Abcg2	6	26357	protein_coding
ENSMUSG00000029804	Herc3	6	73998	protein_coding
ENSMUSG00000054823	Nsd3	8	234135	protein_coding
ENSMUSG00000029878	Dbpht2	12	386753	lncRNA
ENSMUSG00000029875	Ccdc184	15	239650	protein_coding
ENSMUSG00000030869	Ndufab1	7	70316	protein_coding
ENSMUSG00000030867	Plk1	7	18817	protein_coding
ENSMUSG00000030868	Dctn5	7	59288	protein_coding
ENSMUSG00000030865	Chp2	7	70261	protein_coding
ENSMUSG00000015224	Cyp2j9	4	74519	protein_coding
ENSMUSG00000030861	Acadsb	7	66885	protein_coding
ENSMUSG00000030862	Cpxm2	7	55987	protein_coding
ENSMUSG00000029860	Zyx	6	22793	protein_coding
ENSMUSG00000029861	Fam131b	6	76156	protein_coding
ENSMUSG00000029862	Clcn1	6	12723	protein_coding
ENSMUSG00000029869	Ephb6	6	13848	protein_coding
ENSMUSG00000029863	Casp2	6	12366	protein_coding
ENSMUSG00000029864	Gstk1	6		protein_coding
ENSMUSG00000030854	Ptpn5	7	19259	protein_coding
ENSMUSG00000030852	Tacc2	7	57752	protein_coding
ENSMUSG00000030850	Ate1	7	11907	protein_coding
ENSMUSG00000005881	Ergic3	2	66366	protein_coding
ENSMUSG00000005882	Uqcc1	2	56046	protein_coding
ENSMUSG00000005886	Ncoa2	1	17978	protein_coding
ENSMUSG00000030849	Fgfr2	7	14183	protein_coding
ENSMUSG00000030847	Bag3	7	29810	protein_coding
ENSMUSG00000030846	Tial1	7	21843	protein_coding
ENSMUSG00000030844	Rgs10	7	67865	protein_coding
ENSMUSG00000030842	Lamtor1	7	66508	protein_coding
ENSMUSG00000015202	Cnksr3	10	215748	protein_coding
ENSMUSG00000005892	Trh	6	22044	protein_coding
ENSMUSG00000005893	Nr2c2	6	22026	protein_coding
ENSMUSG00000029840	Mtpn	6	14489	protein_coding
ENSMUSG00000005899	Smpd4	16	77626	protein_coding
ENSMUSG00000005897	Nr2c1	10	22025	protein_coding
ENSMUSG00000029843	Slc13a4	6	243755	protein_coding
ENSMUSG00000030839	Sergef	7	27414	protein_coding
ENSMUSG00000030834	Abcc6	7	27421	protein_coding
ENSMUSG00000030835	Nomo1	7	211548	protein_coding
ENSMUSG00000015217	Hmgb3	X	15354	protein_coding
ENSMUSG00000015214	Mtmr1	X	53332	protein_coding
ENSMUSG00000005823	Gpr108	17	78308	protein_coding
ENSMUSG00000064193	Gm4735	2		processed_pseudogene
ENSMUSG00000005802	Slc30a4	2	22785	protein_coding
ENSMUSG00000005803	Sqor	2	59010	protein_coding
ENSMUSG00000005804	Bloc1s6	2	18457	protein_coding
ENSMUSG00000005813	Metap1	3	75624	protein_coding
ENSMUSG00000113662	Gm35558	12		TEC
ENSMUSG00000064284	Cdpf1	15	72355	protein_coding
ENSMUSG00000040296	Ddx58	4	230073	protein_coding
ENSMUSG00000040297	Suco	1	226551	protein_coding
ENSMUSG00000040298	Btbd16	7	330660	protein_coding
ENSMUSG00000064289	Tank	2	21353	protein_coding
ENSMUSG00000113679	Gm10432	12	100038713	lncRNA
ENSMUSG00000040289	Hey1	3	15213	protein_coding
ENSMUSG00000064293	Cntn4	6	269784	protein_coding
ENSMUSG00000064294	Aox3	1	71724	protein_coding
ENSMUSG00000040287	Stac3	10	237611	protein_coding
ENSMUSG00000039294	Cybc1	11	217370	protein_coding
ENSMUSG00000040280	Ndufa4l2	10	407790	protein_coding
ENSMUSG00000040282	Cdin1	2	399568	protein_coding
ENSMUSG00000039298	Cdk5rap2	4	214444	protein_coding
ENSMUSG00000040274	Cdk6	5	12571	protein_coding
ENSMUSG00000039285	Azi2	9	27215	protein_coding
ENSMUSG00000040276	Pacsin1	17	23969	protein_coding
ENSMUSG00000040270	Bach2	4	12014	protein_coding
ENSMUSG00000039286	Fndc3b	3	72007	protein_coding
ENSMUSG00000040272	Accs	2	329470	protein_coding
ENSMUSG00000078870	Gm14410	2	100043403	protein_coding
ENSMUSG00000078875	Gm14419	2		protein_coding
ENSMUSG00000064246	Chil1	1	12654	protein_coding
ENSMUSG00000064247	Plcxd1	5	403178	protein_coding
ENSMUSG00000078878	Gm14305	2	100043387	protein_coding
ENSMUSG00000078877	Gm14295	2	100039123	protein_coding
ENSMUSG00000064254	Ethe1	7	66071	protein_coding
ENSMUSG00000064262	Gimap8	6	243374	protein_coding
ENSMUSG00000064267	Hvcn1	5	74096	protein_coding
ENSMUSG00000064264	Zfp428	7	232969	protein_coding
ENSMUSG00000054871	Tmem158	9	72309	protein_coding
ENSMUSG00000040229	Gpr34	X	23890	protein_coding
ENSMUSG00000040225	Prrc2c	1	226562	protein_coding
ENSMUSG00000039230	Tbcd	11	108903	protein_coding
ENSMUSG00000040220	Gas8	8	104346	protein_coding
ENSMUSG00000039233	Tbce	13	70430	protein_coding
ENSMUSG00000039234	Sec24d	3	69608	protein_coding
ENSMUSG00000039231	Suv39h1	X	20937	protein_coding
ENSMUSG00000054874	Pcnx3	19	104401	protein_coding
ENSMUSG00000039239	Tgfb2	1	21808	protein_coding
ENSMUSG00000030890	Ilk	7	16202	protein_coding
ENSMUSG00000040219	Ttc12	9	235330	protein_coding
ENSMUSG00000064202	Spata6l	19	381218	protein_coding
ENSMUSG00000040213	Kyat3	3	229905	protein_coding
ENSMUSG00000039220	Ppp1r10	17	52040	protein_coding
ENSMUSG00000039221	Rpl22l1	3	68028	protein_coding
ENSMUSG00000030898	Cckbr	7	12426	protein_coding
ENSMUSG00000030897	Cnga4	7	233649	protein_coding
ENSMUSG00000030894	Tpp1	7	12751	protein_coding
ENSMUSG00000030881	Arfip2	7	76932	protein_coding
ENSMUSG00000054893	Zfp667	7	384763	protein_coding
ENSMUSG00000030882	Dnhd1	7	77505	protein_coding
ENSMUSG00000054894	Dmac2l	12	68055	protein_coding
ENSMUSG00000030880	Polr3e	7	26939	protein_coding
ENSMUSG00000078864	Gm14322	2	626802	protein_coding
ENSMUSG00000040209	Zfp704	3	170753	protein_coding
ENSMUSG00000078861	Zfp931	2	353208	protein_coding
ENSMUSG00000078862	Gm14326	2	665211	protein_coding
ENSMUSG00000064215	Ifi27	12	52668	protein_coding
ENSMUSG00000015243	Abca1	4	11303	protein_coding
ENSMUSG00000039210	Gpatch2	1	67769	protein_coding
ENSMUSG00000064210	Ano6	15	105722	protein_coding
ENSMUSG00000078867	Gm14418	2		protein_coding
ENSMUSG00000030889	Vwa3a	7	233813	protein_coding
ENSMUSG00000078868	Gm14412	2		protein_coding
ENSMUSG00000078866	Zfp970	2	628308	protein_coding
ENSMUSG00000030888	Rrp8	7	101867	protein_coding
ENSMUSG00000039219	Arid4b	13	94246	protein_coding
ENSMUSG00000039217	Il18	9	16173	protein_coding
ENSMUSG00000015247	Nipsnap3b	4	66536	protein_coding
ENSMUSG00000030884	Uqcrc2	7	67003	protein_coding
ENSMUSG00000039218	Srrm2	17	75956	protein_coding
ENSMUSG00000030870	Ubfd1	7	28018	protein_coding
ENSMUSG00000030871	Ears2	7	67417	protein_coding
ENSMUSG00000078853	Igtp	11	16145	protein_coding
ENSMUSG00000078851	H2aw	11		protein_coding
ENSMUSG00000064225	Paqr9	9	75552	protein_coding
ENSMUSG00000039201	Tbc1d25	X	209815	protein_coding
ENSMUSG00000030878	Cdr2	7	12585	protein_coding
ENSMUSG00000039205	Ciz1	2	68379	protein_coding
ENSMUSG00000030879	Mrpl17	7	27397	protein_coding
ENSMUSG00000039202	Abhd2	7	54608	protein_coding
ENSMUSG00000030876	Mettl9	7	59052	protein_coding
ENSMUSG00000039208	Metrnl	11	210029	protein_coding
ENSMUSG00000039206	Daglb	5	231871	protein_coding
ENSMUSG00000030872	Gga2	7	74105	protein_coding
ENSMUSG00000040268	Plekha1	7	101476	protein_coding
ENSMUSG00000040269	Mrps28	3	66230	protein_coding
ENSMUSG00000040263	Klhdc4	8	234825	protein_coding
ENSMUSG00000040265	Dnm3	1	103967	protein_coding
ENSMUSG00000039278	Pcsk1n	X	30052	protein_coding
ENSMUSG00000039275	Foxk2	11	68837	protein_coding
ENSMUSG00000040260	Daam2	17	76441	protein_coding
ENSMUSG00000054836	Elp6	9	72341	protein_coding
ENSMUSG00000113621	2900060N12Rik	12		lncRNA
ENSMUSG00000039270	Megf9	4	230316	protein_coding
ENSMUSG00000040258	Nxph4	10	104080	protein_coding
ENSMUSG00000039262	Prrc2b	2	227723	protein_coding
ENSMUSG00000039263	Npepl1	2	228961	protein_coding
ENSMUSG00000040253	Gbp7	3	229900	protein_coding
ENSMUSG00000040254	Sema3d	5	108151	protein_coding
ENSMUSG00000040250	Ints13	6	71177	protein_coding
ENSMUSG00000054843	Atrnl1	19	226255	protein_coding
ENSMUSG00000054850	Smim10l2a	X	320237	protein_coding
ENSMUSG00000040249	Lrp1	10	16971	protein_coding
ENSMUSG00000015290	Ubl4a	X	27643	protein_coding
ENSMUSG00000039252	Lgi2	5	246316	protein_coding
ENSMUSG00000040242	Fgfr1op2	6	67529	protein_coding
ENSMUSG00000039253	Fn3krp	11	238024	protein_coding
ENSMUSG00000039254	Pomt1	2	99011	protein_coding
ENSMUSG00000113637	Gm7049	13		processed_pseudogene
ENSMUSG00000039257	Vstm2b	7	58188	protein_coding
ENSMUSG00000015289	Lage3	X	66192	protein_coding
ENSMUSG00000054855	Rnd1	15	223881	protein_coding
ENSMUSG00000113642	Gm49329	12		transcribed_unprocessed_pseudogene
ENSMUSG00000040234	Tm7sf3	6	67623	protein_coding
ENSMUSG00000040236	Trappc5	8	66682	protein_coding
ENSMUSG00000039244	E130309D02Rik	5	231868	protein_coding
ENSMUSG00000015291	Gdi1	X	14567	protein_coding
ENSMUSG00000039242	B3galnt2	13	97884	protein_coding
ENSMUSG00000078812	Eif5a	11	276770	protein_coding
ENSMUSG00000078813	Leng1	7		protein_coding
ENSMUSG00000039246	Lyplal1	1	226791	protein_coding
ENSMUSG00000078816	Prkcg	7	18752	protein_coding
ENSMUSG00000054863	Tafa5	15	106014	protein_coding
ENSMUSG00000078815	Cacng6	7	54378	protein_coding
ENSMUSG00000029713	Gnb2	5	14693	protein_coding
ENSMUSG00000029714	Gigyf1	5	57330	protein_coding
ENSMUSG00000029715	Pop7	5	74097	protein_coding
ENSMUSG00000029716	Tfr2	5	50765	protein_coding
ENSMUSG00000029710	Ephb4	5	13846	protein_coding
ENSMUSG00000029712	Actl6b	5	83766	protein_coding
ENSMUSG00000030706	Mrpl48	7	52443	protein_coding
ENSMUSG00000029718	Pcolce	5	18542	protein_coding
ENSMUSG00000030707	Coro1a	7	12721	protein_coding
ENSMUSG00000030704	Rab6a	7	19346	protein_coding
ENSMUSG00000030703	Gdpd3	7	68616	protein_coding
ENSMUSG00000030701	Plekhb1	7	27276	protein_coding
ENSMUSG00000029703	Lrwd1	5		protein_coding
ENSMUSG00000029705	Cux1	5	13047	protein_coding
ENSMUSG00000029701	Rbm28	6	68272	protein_coding
ENSMUSG00000029708	Gcc1	6	74375	protein_coding
ENSMUSG00000005732	Ranbp1	16	19385	protein_coding
ENSMUSG00000054708	Ankrd24	10	70615	protein_coding
ENSMUSG00000054702	Ap1s3	1	252903	protein_coding
ENSMUSG00000029752	Asns	6	27053	protein_coding
ENSMUSG00000029757	Dync1i1	6	13426	protein_coding
ENSMUSG00000029759	Pon3	6	269823	protein_coding
ENSMUSG00000029754	Dlx6	6	13396	protein_coding
ENSMUSG00000029755	Dlx5	6	13395	protein_coding
ENSMUSG00000030748	Il4ra	7	16190	protein_coding
ENSMUSG00000030747	Dgat2	7	67800	protein_coding
ENSMUSG00000030744	Rps3	7	27050	protein_coding
ENSMUSG00000030745	Il21r	7	60504	protein_coding
ENSMUSG00000030741	Spns1	7	73658	protein_coding
ENSMUSG00000030739	Myh14	7	71960	protein_coding
ENSMUSG00000030737	Slco2b1	7	101488	protein_coding
ENSMUSG00000030738	Eif3c	7	56347	protein_coding
ENSMUSG00000030735	Gm9755	8		processed_pseudogene
ENSMUSG00000030733	Sh2b1	7	20399	protein_coding
ENSMUSG00000015112	Slc25a13	6	50799	protein_coding
ENSMUSG00000030731	Syt3	7	20981	protein_coding
ENSMUSG00000029730	Mcm7	5		protein_coding
ENSMUSG00000029735	Tpk1	6	29807	protein_coding
ENSMUSG00000030729	Pgm2l1	7	70974	protein_coding
ENSMUSG00000030726	Pold3	7	67967	protein_coding
ENSMUSG00000030727	Rabep2	7	70314	protein_coding
ENSMUSG00000030725	Lipt2	7	67164	protein_coding
ENSMUSG00000030722	Nfatc2ip	7	18020	protein_coding
ENSMUSG00000030720	Cln3	7	12752	protein_coding
ENSMUSG00000005779	Psmb4	3	19172	protein_coding
ENSMUSG00000029725	Ppp1r35	5	69871	protein_coding
ENSMUSG00000029726	Mepce	5	231803	protein_coding
ENSMUSG00000029722	Agfg2	5	231801	protein_coding
ENSMUSG00000005774	Rfx5	3	53970	protein_coding
ENSMUSG00000029723	Tsc22d4	5	78829	protein_coding
ENSMUSG00000030717	Nupr1	7	56312	protein_coding
ENSMUSG00000029729	Zkscan1	5	74570	protein_coding
ENSMUSG00000030718	Ppme1	7		protein_coding
ENSMUSG00000030714	Sgf29	7	75565	protein_coding
ENSMUSG00000030711	Sult1a1	7	20887	protein_coding
ENSMUSG00000005718	Tfap4	16	83383	protein_coding
ENSMUSG00000005716	Pvalb	15	19293	protein_coding
ENSMUSG00000064080	Fbln2	6	14115	protein_coding
ENSMUSG00000064090	Vrk2	11	69922	protein_coding
ENSMUSG00000113536	Gm49327	12		transcribed_unprocessed_pseudogene
ENSMUSG00000040189	Odad1	7	211535	protein_coding
ENSMUSG00000039197	Adk	14	11534	protein_coding
ENSMUSG00000040187	Arntl2	6	272322	protein_coding
ENSMUSG00000039194	Rlbp1	7	19771	protein_coding
ENSMUSG00000039195	Bbln	2	73737	protein_coding
ENSMUSG00000040188	Scamp2	9	24044	protein_coding
ENSMUSG00000040181	Fmo1	1	14261	protein_coding
ENSMUSG00000040183	Ankrd6	4	140577	protein_coding
ENSMUSG00000039199	Zdhhc1	8	70796	protein_coding
ENSMUSG00000078794	Dact3	7	629378	protein_coding
ENSMUSG00000039191	Rbpj	5	19664	protein_coding
ENSMUSG00000040174	Alkbh3	2	69113	protein_coding
ENSMUSG00000039183	Nubp2	17	26426	protein_coding
ENSMUSG00000040177	2310057M21Rik	7	68277	protein_coding
ENSMUSG00000040170	Fmo2	1	55990	protein_coding
ENSMUSG00000113555	Gm10095	12		processed_pseudogene
ENSMUSG00000040167	Ikzf5	7	67143	protein_coding
ENSMUSG00000039182	AW209491	13	105351	protein_coding
ENSMUSG00000040164	Kcns1	2	16538	protein_coding
ENSMUSG00000039178	Tbc1d19	5	67249	protein_coding
ENSMUSG00000064179	Tnnt1	7	21955	protein_coding
ENSMUSG00000039179	Tekt5	16	70426	protein_coding
ENSMUSG00000039176	Polg	7	18975	protein_coding
ENSMUSG00000040158	Tax1bp3	11	76281	protein_coding
ENSMUSG00000040152	Thbs1	2	21825	protein_coding
ENSMUSG00000039163	Cmc1	9	67899	protein_coding
ENSMUSG00000039164	Naif1	2	71254	protein_coding
ENSMUSG00000039167	Adgrl4	3	170757	protein_coding
ENSMUSG00000039168	Dap	15	223453	protein_coding
ENSMUSG00000040151	Hs2st1	3	23908	protein_coding
ENSMUSG00000039166	Akap7	10	432442	protein_coding
ENSMUSG00000064181	Rab3ip	10	216363	protein_coding
ENSMUSG00000054793	Cadm4	7	260299	protein_coding
ENSMUSG00000054792	Klhl18	9	270201	protein_coding
ENSMUSG00000064115	Cadm2	16	239857	protein_coding
ENSMUSG00000078768	Zfp566	7	72556	protein_coding
ENSMUSG00000064127	Med14	X	26896	protein_coding
ENSMUSG00000064128	Cenpj	14	219103	protein_coding
ENSMUSG00000064125	Prr36	8	73072	protein_coding
ENSMUSG00000064120	Mocs1	17	56738	protein_coding
ENSMUSG00000078786	BC024978	7	414069	protein_coding
ENSMUSG00000078784	Rbis	3	69126	protein_coding
ENSMUSG00000064138	Fam172a	13	68675	protein_coding
ENSMUSG00000078789	Dph1	11	116905	protein_coding
ENSMUSG00000078771	Evi2a	11	14017	protein_coding
ENSMUSG00000078773	Rad54b	4	623474	protein_coding
ENSMUSG00000064141	Zfp69	4	381549	protein_coding
ENSMUSG00000064145	Arih2	9	23807	protein_coding
ENSMUSG00000040195	Nemp1	10	72243	protein_coding
ENSMUSG00000078779	Zfp59	7	22717	protein_coding
ENSMUSG00000030782	Tgfb1i1	7	21804	protein_coding
ENSMUSG00000030780	Rusf1	7	233913	protein_coding
ENSMUSG00000054752	Fsd1l	4	319636	protein_coding
ENSMUSG00000029790	Cep41	6	83922	protein_coding
ENSMUSG00000040105	Plpp6	19	74411	protein_coding
ENSMUSG00000029797	Sspo	6	243369	protein_coding
ENSMUSG00000029798	Herc6	6	67138	protein_coding
ENSMUSG00000040102	Klhl42	6	232539	protein_coding
ENSMUSG00000015143	Actn1	12	109711	protein_coding
ENSMUSG00000039110	Mycbpap	11	104601	protein_coding
ENSMUSG00000015149	Sirt2	7	64383	protein_coding
ENSMUSG00000039116	Adgrg6	10	215798	protein_coding
ENSMUSG00000039117	Taf4	2	228980	protein_coding
ENSMUSG00000030788	Rnf141	7	67150	protein_coding
ENSMUSG00000039114	Nrn1	13	68404	protein_coding
ENSMUSG00000039115	Itga9	9	104099	protein_coding
ENSMUSG00000030786	Itgam	7	16409	protein_coding
ENSMUSG00000030785	Cox6a2	7	12862	protein_coding
ENSMUSG00000029782	Tmem209	6	72649	protein_coding
ENSMUSG00000030772	Dkk3	7	50781	protein_coding
ENSMUSG00000030770	Parva	7	57342	protein_coding
ENSMUSG00000029780	Nt5c3	6	107569	protein_coding
ENSMUSG00000029781	Fkbp9	6	27055	protein_coding
ENSMUSG00000029787	Avl9	6	78937	protein_coding
ENSMUSG00000039100	Marchf6	15	223455	protein_coding
ENSMUSG00000078713	Tomm5	4	68512	protein_coding
ENSMUSG00000039105	Atp6v1g1	4	66290	protein_coding
ENSMUSG00000030779	Rbbp6	7	19647	protein_coding
ENSMUSG00000039106	Htr5a	5	15563	protein_coding
ENSMUSG00000039103	Nexn	3	68810	protein_coding
ENSMUSG00000039109	F13a1	13	74145	protein_coding
ENSMUSG00000054766	Set	2	56086	protein_coding
ENSMUSG00000039108	Lsm14b	2	241846	protein_coding
ENSMUSG00000078716	Tmem8b	4	242409	protein_coding
ENSMUSG00000030774	Pak1	7	18479	protein_coding
ENSMUSG00000029771	Irf5	6	27056	protein_coding
ENSMUSG00000030760	Acer3	7	66190	protein_coding
ENSMUSG00000029772	Ahcyl2	6	74340	protein_coding
ENSMUSG00000030761	Myo7a	7	17921	protein_coding
ENSMUSG00000054770	Kctd18	1	51960	protein_coding
ENSMUSG00000029775	Klhdc10	6	76788	protein_coding
ENSMUSG00000029776	Hibadh	6	58875	protein_coding
ENSMUSG00000029777	Gars	6	353172	protein_coding
ENSMUSG00000029778	Adcyap1r1	6	11517	protein_coding
ENSMUSG00000015120	Ube2i	17	22196	protein_coding
ENSMUSG00000030768	Disp1	1	68897	protein_coding
ENSMUSG00000015127	Unkl	17	74154	protein_coding
ENSMUSG00000030769	Slc5a11	7	233836	protein_coding
ENSMUSG00000030766	Arhgap17	7	70497	protein_coding
ENSMUSG00000030763	Lcmt1	7	30949	protein_coding
ENSMUSG00000015126	Tsr3	17	68327	protein_coding
ENSMUSG00000029761	Cald1	6	109624	protein_coding
ENSMUSG00000030750	Nsmce1	7	67711	protein_coding
ENSMUSG00000029763	Exoc4	6	20336	protein_coding
ENSMUSG00000064105	Cnnm2	19	94219	protein_coding
ENSMUSG00000029769	Ccdc136	6	232664	protein_coding
ENSMUSG00000029765	Plxna4	6	243743	protein_coding
ENSMUSG00000029767	Calu	6	12321	protein_coding
ENSMUSG00000015133	Lrrk1	7	233328	protein_coding
ENSMUSG00000030759	Far1	7	67420	protein_coding
ENSMUSG00000030757	Zkscan2	7	210162	protein_coding
ENSMUSG00000015134	Aldh1a3	7	56847	protein_coding
ENSMUSG00000030753	Thap12	7	72981	protein_coding
ENSMUSG00000030754	Copb1	7	70349	protein_coding
ENSMUSG00000030751	Psma1	7	26440	protein_coding
ENSMUSG00000030752	Kdm8	7	77035	protein_coding
ENSMUSG00000040146	Rgl3	9	71746	protein_coding
ENSMUSG00000040147	Maob	X	109731	protein_coding
ENSMUSG00000039153	Runx2	17	12393	protein_coding
ENSMUSG00000039156	Stim2	5	116873	protein_coding
ENSMUSG00000054717	Hmgb2	8	97165	protein_coding
ENSMUSG00000039157	Fam102a	2		protein_coding
ENSMUSG00000039154	Shd	17	20420	protein_coding
ENSMUSG00000040140	Tdrd6	17	210510	protein_coding
ENSMUSG00000039158	Akna	4	100182	protein_coding
ENSMUSG00000054715	Zscan22	7	232878	protein_coding
ENSMUSG00000039159	Ube2h	6	22214	protein_coding
ENSMUSG00000054716	Zfp771	7	244216	protein_coding
ENSMUSG00000015189	Casd1	6	213819	protein_coding
ENSMUSG00000040138	Ndp	X	17986	protein_coding
ENSMUSG00000040139	9430038I01Rik	7	77252	protein_coding
ENSMUSG00000040136	Abcc8	7	20927	protein_coding
ENSMUSG00000040133	Gpr176	2	381413	protein_coding
ENSMUSG00000039145	Camk1d	2	227541	protein_coding
ENSMUSG00000054728	Phactr1	13	218194	protein_coding
ENSMUSG00000039148	Sart1	19	20227	protein_coding
ENSMUSG00000054720	Lrrc8c	5	100604	protein_coding
ENSMUSG00000054723	Vmac	17	106639	protein_coding
ENSMUSG00000040128	Pnrc1	4	108767	protein_coding
ENSMUSG00000040123	Zmym5	14	219105	protein_coding
ENSMUSG00000040124	Gorab	1	98376	protein_coding
ENSMUSG00000040125	Gpr26	7	233919	protein_coding
ENSMUSG00000039130	Zc3hc1	6	232679	protein_coding
ENSMUSG00000039131	Gipc2	3	54120	protein_coding
ENSMUSG00000015165	Hnrnpl	7	15388	protein_coding
ENSMUSG00000039133	9330171B17Rik	7		lncRNA
ENSMUSG00000113515	Gm29675	13		lncRNA
ENSMUSG00000078700	D030028A08Rik	11	319371	lncRNA
ENSMUSG00000054737	Zfp182	X	319535	protein_coding
ENSMUSG00000039137	Whrn	4	73750	protein_coding
ENSMUSG00000054733	Msra	14	110265	protein_coding
ENSMUSG00000030793	Pycard	7	66824	protein_coding
ENSMUSG00000030792	Dkkl1	7	50722	protein_coding
ENSMUSG00000030790	Adm	7		protein_coding
ENSMUSG00000040118	Cacna2d1	5	12293	protein_coding
ENSMUSG00000040112	Mrps35	6	232536	protein_coding
ENSMUSG00000015176	Nolc1	19	70769	protein_coding
ENSMUSG00000040111	Gramd1b	9	235283	protein_coding
ENSMUSG00000039128	Cdc123	2	98828	protein_coding
ENSMUSG00000113528	Gm32699	13		TEC
ENSMUSG00000113529	Gm47484	12		lncRNA
ENSMUSG00000039126	Prune2	19	353211	protein_coding
ENSMUSG00000030798	Cd37	7	12493	protein_coding
ENSMUSG00000030795	Fus	7	233908	protein_coding
ENSMUSG00000030796	Tead2	7	21677	protein_coding
ENSMUSG00000005625	Psmd4	3	19185	protein_coding
ENSMUSG00000005621	Zfp592	7	233410	protein_coding
ENSMUSG00000005609	Ctr9	7	22083	protein_coding
ENSMUSG00000005615	Pcyt1a	16	13026	protein_coding
ENSMUSG00000005610	Eif4g2	7	13690	protein_coding
ENSMUSG00000005611	Irag1	7	17540	protein_coding
ENSMUSG00000029636	Wasf3	5	245880	protein_coding
ENSMUSG00000005667	Mthfd2	6	17768	protein_coding
ENSMUSG00000029632	Ndufa4	6	17992	protein_coding
ENSMUSG00000029634	Rnf6	5	74132	protein_coding
ENSMUSG00000029635	Cdk8	5	264064	protein_coding
ENSMUSG00000030629	Zfand6	7	65098	protein_coding
ENSMUSG00000030621	Me3	7	109264	protein_coding
ENSMUSG00000005672	Kit	5	16590	protein_coding
ENSMUSG00000029625	Cpsf4	5	54188	protein_coding
ENSMUSG00000029627	Zkscan14	5	67235	protein_coding
ENSMUSG00000029621	Arpc1a	5	56443	protein_coding
ENSMUSG00000029622	Arpc1b	5	11867	protein_coding
ENSMUSG00000005674	Tomm40l	1	641376	protein_coding
ENSMUSG00000029623	Pdap1	5		protein_coding
ENSMUSG00000029624	Ptcd1	5	71799	protein_coding
ENSMUSG00000029629	Phf14	6	75725	protein_coding
ENSMUSG00000030619	Eed	7	13626	protein_coding
ENSMUSG00000030616	Sytl2	7	83671	protein_coding
ENSMUSG00000030614	Tmem126b	7	68472	protein_coding
ENSMUSG00000030615	Tmem126a	7	66271	protein_coding
ENSMUSG00000030612	Mrpl46	7	67308	protein_coding
ENSMUSG00000030613	Ccdc90b	7	66365	protein_coding
ENSMUSG00000030610	Det1	7	76375	protein_coding
ENSMUSG00000030611	Mrps11	7	67994	protein_coding
ENSMUSG00000029614	Rpl6	5	19988	protein_coding
ENSMUSG00000029616	Erp29	5	67397	protein_coding
ENSMUSG00000029617	Ccz1	5	231874	protein_coding
ENSMUSG00000029610	Aimp2	5	231872	protein_coding
ENSMUSG00000029613	Eif2ak1	5	15467	protein_coding
ENSMUSG00000030609	Aen	7	68048	protein_coding
ENSMUSG00000030607	Acan	7	11595	protein_coding
ENSMUSG00000030605	Mfge8	7	17304	protein_coding
ENSMUSG00000030606	Hapln3	7	67666	protein_coding
ENSMUSG00000030603	Psmc4	7	23996	protein_coding
ENSMUSG00000030604	Zfp626	7	71163	protein_coding
ENSMUSG00000030602	Pak4	7	70584	protein_coding
ENSMUSG00000030600	Lrfn1	7	80749	protein_coding
ENSMUSG00000029603	Dtx1	5	14357	protein_coding
ENSMUSG00000005656	Snx6	12	72183	protein_coding
ENSMUSG00000029600	Rita1	5	100764	protein_coding
ENSMUSG00000029602	Rasal1	5	19415	protein_coding
ENSMUSG00000029608	Rph3a	5	19894	protein_coding
ENSMUSG00000078591	Hs3st4	7	628779	protein_coding
ENSMUSG00000078684	5830417I10Rik	3		unprocessed_pseudogene
ENSMUSG00000078681	Tm2d3	7	68634	protein_coding
ENSMUSG00000064037	Gpn1	5	74254	protein_coding
ENSMUSG00000039081	Zfp503	14	218820	protein_coding
ENSMUSG00000064030	Pym1	10	78428	protein_coding
ENSMUSG00000039079	Trhr2	8	170732	protein_coding
ENSMUSG00000040061	Plcb2	2	18796	protein_coding
ENSMUSG00000064036	Mro	18	71263	protein_coding
ENSMUSG00000078670	Fam174b	7	100038347	protein_coding
ENSMUSG00000078671	Chd2	7	244059	protein_coding
ENSMUSG00000078676	Casc3	11	192160	protein_coding
ENSMUSG00000040054	Baz2a	10	116848	protein_coding
ENSMUSG00000039065	Atpsckmt	15	68073	protein_coding
ENSMUSG00000064043	Trerf1	17	224829	protein_coding
ENSMUSG00000039062	Anpep	7	16790	protein_coding
ENSMUSG00000040055	Gjb6	14	14623	protein_coding
ENSMUSG00000039068	Zzz3	3	108946	protein_coding
ENSMUSG00000039069	Mtg2	2	52856	protein_coding
ENSMUSG00000039067	Psmd7	8	17463	protein_coding
ENSMUSG00000113429	Gm20063	12	100504101	lncRNA
ENSMUSG00000015090	Ptgds	2	19215	protein_coding
ENSMUSG00000015092	Edf1	2	59022	protein_coding
ENSMUSG00000040048	Ndufb10	17		protein_coding
ENSMUSG00000015087	Rabl6	2		protein_coding
ENSMUSG00000040043	Rbms2	10	56516	protein_coding
ENSMUSG00000040044	Orc3	4	50793	protein_coding
ENSMUSG00000039057	Myo16	8	244281	protein_coding
ENSMUSG00000015083	C8g	2	69379	protein_coding
ENSMUSG00000039058	Ak5	3	229949	protein_coding
ENSMUSG00000040040	Ift88	14	21821	protein_coding
ENSMUSG00000015085	Entpd2	2	12496	protein_coding
ENSMUSG00000039059	Hrh3	2	99296	protein_coding
ENSMUSG00000078695	Cisd3	11	217149	protein_coding
ENSMUSG00000040035	Disp2	2	214240	protein_coding
ENSMUSG00000039050	Osbpl2	2	228983	protein_coding
ENSMUSG00000040037	Negr1	3	320840	protein_coding
ENSMUSG00000113440	Gm46404	13		lncRNA
ENSMUSG00000039043	Arpin	7		protein_coding
ENSMUSG00000064065	Ipcef1	10	320495	protein_coding
ENSMUSG00000040033	Stat2	10	20847	protein_coding
ENSMUSG00000039041	Adrm1	2		protein_coding
ENSMUSG00000040034	Nup43	10	69912	protein_coding
ENSMUSG00000039046	Usp6nl	2	98910	protein_coding
ENSMUSG00000064068	Mtx1	3	17827	protein_coding
ENSMUSG00000015094	Npdc1	2	18146	protein_coding
ENSMUSG00000039047	Pigk	3	329777	protein_coding
ENSMUSG00000015095	Fbxw5	2	30839	protein_coding
ENSMUSG00000039048	Foxred1	9	235169	protein_coding
ENSMUSG00000064061	Dzip3	16	224170	protein_coding
ENSMUSG00000078640	Gm11627	11		protein_coding
ENSMUSG00000054675	Tmem119	5	231633	protein_coding
ENSMUSG00000113450	Zfp935	13		protein_coding
ENSMUSG00000054676	1600014C10Rik	7	72244	protein_coding
ENSMUSG00000054679	Srsf12	4	272009	protein_coding
ENSMUSG00000040097	Flywch1	17	224613	protein_coding
ENSMUSG00000040093	Bmf	2	171543	protein_coding
ENSMUSG00000054690	Emcn	3	59308	protein_coding
ENSMUSG00000054693	Adam10	9	11487	protein_coding
ENSMUSG00000039096	Rsad1	11	237926	protein_coding
ENSMUSG00000078651	Aoc2	11	237940	protein_coding
ENSMUSG00000078652	Psme3	11	19192	protein_coding
ENSMUSG00000039086	Ss18l1	2	269397	protein_coding
ENSMUSG00000039087	Rreb1	13	68750	protein_coding
ENSMUSG00000040078	Ptges3-ps	6		processed_pseudogene
ENSMUSG00000064023	Klk8	7	259277	protein_coding
ENSMUSG00000039089	L3mbtl3	10	237339	protein_coding
ENSMUSG00000029672	Fam3c	6	27999	protein_coding
ENSMUSG00000029673	Auts2	5	319974	protein_coding
ENSMUSG00000030662	Ipo5	14	70572	protein_coding
ENSMUSG00000029674	Limk1	5	16885	protein_coding
ENSMUSG00000029675	Eln	5	13717	protein_coding
ENSMUSG00000030660	Pik3c2a	7	18704	protein_coding
ENSMUSG00000029670	Ing3	6	71777	protein_coding
ENSMUSG00000029676	Pot1a	6	101185	protein_coding
ENSMUSG00000015023	Ddx19a	8	13680	protein_coding
ENSMUSG00000078607	1810010H24Rik	11	69066	protein_coding
ENSMUSG00000030663	1110004F10Rik	7	56372	protein_coding
ENSMUSG00000015027	Galns	8	50917	protein_coding
ENSMUSG00000029661	Col1a2	6	12843	protein_coding
ENSMUSG00000054640	Slc8a1	17	20541	protein_coding
ENSMUSG00000029669	Tspan12	6	269831	protein_coding
ENSMUSG00000030659	Nucb2	7	53322	protein_coding
ENSMUSG00000054648	Zfp869	8	66869	protein_coding
ENSMUSG00000030657	Xylt1	7	233781	protein_coding
ENSMUSG00000030654	Arl6ip1	7	54208	protein_coding
ENSMUSG00000030655	Smg1	7	233789	protein_coding
ENSMUSG00000030652	Coq7	7	12850	protein_coding
ENSMUSG00000029650	Slc46a3	5	71706	protein_coding
ENSMUSG00000005683	Cs	10	12974	protein_coding
ENSMUSG00000029651	Mtus2	5	77521	protein_coding
ENSMUSG00000005682	Pan2	10	103135	protein_coding
ENSMUSG00000078622	Ccdc47	11	67163	protein_coding
ENSMUSG00000029659	Medag	5	70717	protein_coding
ENSMUSG00000005687	Bcas2	3	68183	protein_coding
ENSMUSG00000029655	N4bp2l2	5	381695	protein_coding
ENSMUSG00000029657	Hsph1	5	15505	protein_coding
ENSMUSG00000005686	Ampd3	7	11717	protein_coding
ENSMUSG00000030649	Anapc15	7	75430	protein_coding
ENSMUSG00000030647	Ndufc2	7	68197	protein_coding
ENSMUSG00000054659	Pm20d2	4	242377	protein_coding
ENSMUSG00000030643	Rab30	7	75985	protein_coding
ENSMUSG00000015002	Efr3a	15	76740	protein_coding
ENSMUSG00000078627	Marchf10	11	632687	protein_coding
ENSMUSG00000029640	Usp12	5	22217	protein_coding
ENSMUSG00000029641	Rasl11a	5	68895	protein_coding
ENSMUSG00000029642	Polr1d	5	20018	protein_coding
ENSMUSG00000029647	Pan3	5	72587	protein_coding
ENSMUSG00000029648	Flt1	5	14254	protein_coding
ENSMUSG00000029649	Pomp	5	66537	protein_coding
ENSMUSG00000005698	Ctcf	8	13018	protein_coding
ENSMUSG00000005699	Pard6a	8	56513	protein_coding
ENSMUSG00000030638	Sh3gl3	7	20408	protein_coding
ENSMUSG00000015013	Trappc2l	8	59005	protein_coding
ENSMUSG00000078619	Smarcd2	11	83796	protein_coding
ENSMUSG00000030630	Fah	7	14085	protein_coding
ENSMUSG00000054667	Irs4	X	16370	protein_coding
ENSMUSG00000015016	Acsf3	8	257633	protein_coding
ENSMUSG00000040028	Elavl1	8	15568	protein_coding
ENSMUSG00000040029	Ipo8	6	320727	protein_coding
ENSMUSG00000040025	Ythdf2	4	213541	protein_coding
ENSMUSG00000039031	Arhgap18	10	73910	protein_coding
ENSMUSG00000040021	Lats1	10	16798	protein_coding
ENSMUSG00000040022	Rab11fip2	19	74998	protein_coding
ENSMUSG00000039033	Tasp1	2	75812	protein_coding
ENSMUSG00000039037	St6galnac5	3	26938	protein_coding
ENSMUSG00000030691	Fchsd2	7	207278	protein_coding
ENSMUSG00000040018	Cox15	19	226139	protein_coding
ENSMUSG00000040016	Ptger3	3	19218	protein_coding
ENSMUSG00000040010	Slc7a5	8	20539	protein_coding
ENSMUSG00000054604	Cggbp1	16		protein_coding
ENSMUSG00000030697	Ppp4c	7	56420	protein_coding
ENSMUSG00000030683	Sez6l2	7	233878	protein_coding
ENSMUSG00000029695	Aass	6	30956	protein_coding
ENSMUSG00000030681	Mvp	7	78388	protein_coding
ENSMUSG00000030682	Cdipt	7	52858	protein_coding
ENSMUSG00000040006	Ginm1	10	215751	protein_coding
ENSMUSG00000040007	Bahd1	2	228536	protein_coding
ENSMUSG00000040009	Gnaz	10	14687	protein_coding
ENSMUSG00000040003	Magi2	5	50791	protein_coding
ENSMUSG00000029699	Ssc4d	5	109267	protein_coding
ENSMUSG00000054619	Mettl7a1	15	70152	protein_coding
ENSMUSG00000039018	Mtg1	7	212508	protein_coding
ENSMUSG00000030689	Ino80e	7	233875	protein_coding
ENSMUSG00000039016	Timm8b	9	30057	protein_coding
ENSMUSG00000030688	Stard10	7	56018	protein_coding
ENSMUSG00000054611	Kdm2a	19	225876	protein_coding
ENSMUSG00000030685	Kctd13	7	233877	protein_coding
ENSMUSG00000054612	Mgmt	7	17314	protein_coding
ENSMUSG00000029684	Wasl	6	73178	protein_coding
ENSMUSG00000029686	Cul1	6	26965	protein_coding
ENSMUSG00000030671	Pde3b	7	18576	protein_coding
ENSMUSG00000029681	Bcl7b	5	12054	protein_coding
ENSMUSG00000029687	Ezh2	6	14056	protein_coding
ENSMUSG00000015053	Gata2	6	14461	protein_coding
ENSMUSG00000039000	Ube3c	5		protein_coding
ENSMUSG00000039001	Rps21	2		protein_coding
ENSMUSG00000039007	Cpq	15	54381	protein_coding
ENSMUSG00000030678	Maz	7	17188	protein_coding
ENSMUSG00000039004	Bmp6	13	12161	protein_coding
ENSMUSG00000039005	Tlr4	4	21898	protein_coding
ENSMUSG00000030677	Kif22	7	110033	protein_coding
ENSMUSG00000005505	Kbtbd4	2	67136	protein_coding
ENSMUSG00000005501	Usp40	1	227334	protein_coding
ENSMUSG00000005506	Celf1	2	13046	protein_coding
ENSMUSG00000005514	Por	5	18984	protein_coding
ENSMUSG00000005510	Ndufs3	2		protein_coding
ENSMUSG00000029516	Cit	5	12704	protein_coding
ENSMUSG00000029518	Rab35	5	77407	protein_coding
ENSMUSG00000029512	Ulk1	5	22241	protein_coding
ENSMUSG00000029513	Prkab1	5	19079	protein_coding
ENSMUSG00000030509	Asb7	7	117589	protein_coding
ENSMUSG00000030505	Prmt3	7	71974	protein_coding
ENSMUSG00000030500	Slc17a6	7	140919	protein_coding
ENSMUSG00000029504	Ddx51	5	69663	protein_coding
ENSMUSG00000029505	Ep400	5	75560	protein_coding
ENSMUSG00000029507	Pus1	5	56361	protein_coding
ENSMUSG00000029500	Pgam5	5	72542	protein_coding
ENSMUSG00000029501	Ankle2	5	71782	protein_coding
ENSMUSG00000029502	Golga3	5	269682	protein_coding
ENSMUSG00000005553	Atp4a	7	11944	protein_coding
ENSMUSG00000005533	Igf1r	7	16001	protein_coding
ENSMUSG00000005534	Insr	8	16337	protein_coding
ENSMUSG00000078485	Plekhn1	4	231002	protein_coding
ENSMUSG00000078480	Mrpl48-ps	4		processed_pseudogene
ENSMUSG00000078495	Zfp984	4	100041677	protein_coding
ENSMUSG00000078490	Cfap74	4	544678	protein_coding
ENSMUSG00000078566	Bnip3	7	12176	protein_coding
ENSMUSG00000078552	Dcdc2b	4	100504491	protein_coding
ENSMUSG00000113309	Gm48408	13		TEC
ENSMUSG00000078584	AU022252	4	230696	protein_coding
ENSMUSG00000103947	Gm37345	3		TEC
ENSMUSG00000078580	E430018J23Rik	7	101604	protein_coding
ENSMUSG00000030595	Nfkbib	7	18036	protein_coding
ENSMUSG00000078572	Ndufaf8	11	208501	protein_coding
ENSMUSG00000030591	Psmd8	7	57296	protein_coding
ENSMUSG00000078578	Ube2d3	3	66105	protein_coding
ENSMUSG00000030592	Ryr1	7	20190	protein_coding
ENSMUSG00000030590	Fam98c	7	73833	protein_coding
ENSMUSG00000078570	1110065P20Rik	4	68920	protein_coding
ENSMUSG00000113328	Gm47260	12		TEC
ENSMUSG00000030598	Fbxo17	7	50760	protein_coding
ENSMUSG00000103928	Gm37893	1		TEC
ENSMUSG00000054555	Adam12	7	11489	protein_coding
ENSMUSG00000054556	Gm4876	6	232599	lncRNA
ENSMUSG00000078515	Ddi2	4	68817	protein_coding
ENSMUSG00000078517	Emc1	4	230866	protein_coding
ENSMUSG00000103901	Gm37499	2		TEC
ENSMUSG00000103906	Tigd5	15	105734	protein_coding
ENSMUSG00000078546	Zfp995	17	70081	protein_coding
ENSMUSG00000078532	Nkain1	4	67149	protein_coding
ENSMUSG00000029551	Psmg3	5	66506	protein_coding
ENSMUSG00000029552	Tes	6	21753	protein_coding
ENSMUSG00000030541	Idh2	7	269951	protein_coding
ENSMUSG00000029554	Mad1l1	5	17120	protein_coding
ENSMUSG00000005583	Mef2c	13	17260	protein_coding
ENSMUSG00000005580	Adcy9	16	11515	protein_coding
ENSMUSG00000029550	Sppl3	5	74585	protein_coding
ENSMUSG00000029559	2210016L21Rik	5	72357	protein_coding
ENSMUSG00000029557	Mrm2	5	68017	protein_coding
ENSMUSG00000054519	Zfp867	11	237775	protein_coding
ENSMUSG00000030549	Rhcg	7	56315	protein_coding
ENSMUSG00000054517	Trim65	11	338364	protein_coding
ENSMUSG00000030545	Pex11a	7	18631	protein_coding
ENSMUSG00000030530	Furin	7	18550	protein_coding
ENSMUSG00000054520	Sh3bp2	5	24055	protein_coding
ENSMUSG00000029544	Cabp1	5	29867	protein_coding
ENSMUSG00000029545	Acads	5	11409	protein_coding
ENSMUSG00000029547	Ints1	5	68510	protein_coding
ENSMUSG00000030539	Sema4b	7	20352	protein_coding
ENSMUSG00000030538	Cib1	7	23991	protein_coding
ENSMUSG00000030536	Iqgap1	7	29875	protein_coding
ENSMUSG00000030533	Unc45a	7	101869	protein_coding
ENSMUSG00000030534	Vps33b	7	233405	protein_coding
ENSMUSG00000030532	Hddc3	7	68695	protein_coding
ENSMUSG00000029538	Srsf9	5	108014	protein_coding
ENSMUSG00000005566	Trim28	7	21849	protein_coding
ENSMUSG00000029534	St7	6	64213	protein_coding
ENSMUSG00000029535	Triap1	5	69076	protein_coding
ENSMUSG00000029536	Gatc	5	384281	protein_coding
ENSMUSG00000030528	Blm	7	12144	protein_coding
ENSMUSG00000030527	Crtc3	7	70461	protein_coding
ENSMUSG00000030525	Chrna7	7	11441	protein_coding
ENSMUSG00000030522	Mtmr10	7	233315	protein_coding
ENSMUSG00000030521	Mphosph10	7	67973	protein_coding
ENSMUSG00000029521	Chek2	5	50883	protein_coding
ENSMUSG00000029528	Pxn	5	19303	protein_coding
ENSMUSG00000029524	Sirt4	5	75387	protein_coding
ENSMUSG00000005575	Ube2m	7	22192	protein_coding
ENSMUSG00000030519	Apba2	7	11784	protein_coding
ENSMUSG00000030518	Fam189a1	7	70638	protein_coding
ENSMUSG00000030515	Tarsl2	7	272396	protein_coding
ENSMUSG00000030516	Tjp1	7	21872	protein_coding
ENSMUSG00000030513	Pcsk6	7	18553	protein_coding
ENSMUSG00000030512	Snrpa1	7	68981	protein_coding
ENSMUSG00000030584	Dpf1	7	29861	protein_coding
ENSMUSG00000029596	Sdsl	5	257635	protein_coding
ENSMUSG00000029598	Plbd2	5	71772	protein_coding
ENSMUSG00000030583	Sipa1l3	7	74206	protein_coding
ENSMUSG00000029591	Ung	5	22256	protein_coding
ENSMUSG00000029592	Usp30	5	100756	protein_coding
ENSMUSG00000029594	Rbm19	5	74111	protein_coding
ENSMUSG00000029599	Ddx54	5	71990	protein_coding
ENSMUSG00000030588	Yif1b	7	77254	protein_coding
ENSMUSG00000030589	Rasgrp4	7	233046	protein_coding
ENSMUSG00000029587	Zfp12	5	231866	protein_coding
ENSMUSG00000029580	Actb	5	11461	protein_coding
ENSMUSG00000029581	Fscn1	5	14086	protein_coding
ENSMUSG00000030579	Tyrobp	7	22177	protein_coding
ENSMUSG00000029575	Mmab	5	77697	protein_coding
ENSMUSG00000030560	Ctsc	7	13032	protein_coding
ENSMUSG00000029576	Radil	5	231858	protein_coding
ENSMUSG00000029570	Lfng	5	16848	protein_coding
ENSMUSG00000029571	Tmem106b	6	71900	protein_coding
ENSMUSG00000029577	Ube3b	5	117146	protein_coding
ENSMUSG00000029578	Wipi2	5	74781	protein_coding
ENSMUSG00000103983	Gm20045	1		lncRNA
ENSMUSG00000030551	Nr2f2	7	11819	protein_coding
ENSMUSG00000029563	Foxp2	6	114142	protein_coding
ENSMUSG00000029560	Snx8	5	231834	protein_coding
ENSMUSG00000029561	Oasl2	5	23962	protein_coding
ENSMUSG00000029569	Tmem168	6	101118	protein_coding
ENSMUSG00000054509	Parp4	14	328417	protein_coding
ENSMUSG00000030557	Mef2a	7	17258	protein_coding
ENSMUSG00000030555	Ttc23	7	67009	protein_coding
ENSMUSG00000030556	Lrrc28	7	67867	protein_coding
ENSMUSG00000030554	Synm	7	233335	protein_coding
ENSMUSG00000001025	S100a6	3	20200	protein_coding
ENSMUSG00000040624	Plekhg1	10	213783	protein_coding
ENSMUSG00000040620	Dhx33	11	216877	protein_coding
ENSMUSG00000040621	Gemin8	X	237221	protein_coding
ENSMUSG00000001029	Icam2	11	15896	protein_coding
ENSMUSG00000039630	Hnrnpu	1	51810	protein_coding
ENSMUSG00000039633	Lonrf1	8		protein_coding
ENSMUSG00000039634	Zfp189	4	230162	protein_coding
ENSMUSG00000015668	Pdzd11	X	72621	protein_coding
ENSMUSG00000039632	Odad3	9	77609	protein_coding
ENSMUSG00000039637	Coro7	16	78885	protein_coding
ENSMUSG00000039629	Strip2	6	320609	protein_coding
ENSMUSG00000040616	Tmem51	4	214359	protein_coding
ENSMUSG00000040618	Pck2	14	74551	protein_coding
ENSMUSG00000001036	Epn2	11	13855	protein_coding
ENSMUSG00000040612	Ildr2	1	100039795	protein_coding
ENSMUSG00000040613	Apobec1	6	11810	protein_coding
ENSMUSG00000001039	B9d1	11	27078	protein_coding
ENSMUSG00000001034	Mapk7	11	23939	protein_coding
ENSMUSG00000015671	Psma2	13	19166	protein_coding
ENSMUSG00000015672	Mrpl32	13	75398	protein_coding
ENSMUSG00000039623	Ap5z1	5	231855	protein_coding
ENSMUSG00000039620	Trmt9b	8	319582	protein_coding
ENSMUSG00000039621	Prex1	2	277360	protein_coding
ENSMUSG00000040605	Bace2	16	56175	protein_coding
ENSMUSG00000040606	Kazn	4	71529	protein_coding
ENSMUSG00000039611	Pgap4	4	67063	protein_coding
ENSMUSG00000015647	Lama5	2	16776	protein_coding
ENSMUSG00000039615	Stub1	17	56424	protein_coding
ENSMUSG00000039616	Mocos	18	68591	protein_coding
ENSMUSG00000039607	Rbms3	9	207181	protein_coding
ENSMUSG00000015659	Serac1	17	321007	protein_coding
ENSMUSG00000001016	Ilf2	3	67781	protein_coding
ENSMUSG00000001017	Chtop	3	66511	protein_coding
ENSMUSG00000001018	Snapin	3	20615	protein_coding
ENSMUSG00000015656	Hspa8	9	15481	protein_coding
ENSMUSG00000039601	Rcan2	17	53901	protein_coding
ENSMUSG00000015653	Steap2	5	74051	protein_coding
ENSMUSG00000001062	Vps9d1	8	72325	protein_coding
ENSMUSG00000025036	Sfxn2	19	94279	protein_coding
ENSMUSG00000040667	Nup88	11	19069	protein_coding
ENSMUSG00000025037	Maoa	X	17161	protein_coding
ENSMUSG00000025034	Trim8	19	93679	protein_coding
ENSMUSG00000040669	Phc1	6	13619	protein_coding
ENSMUSG00000025035	Arl3	19	56350	protein_coding
ENSMUSG00000001065	Zfp276	8	57247	protein_coding
ENSMUSG00000025038	Efhc2	X	74405	protein_coding
ENSMUSG00000039670	Oxld1	11	66431	protein_coding
ENSMUSG00000040661	Rad54l2	9	81000	protein_coding
ENSMUSG00000039671	Zmynd8	2	228880	protein_coding
ENSMUSG00000039672	Kcne2	16	246133	protein_coding
ENSMUSG00000039678	Tbc1d13	2	70296	protein_coding
ENSMUSG00000039676	Capsl	15	75568	protein_coding
ENSMUSG00000040659	Efhd2	4	27984	protein_coding
ENSMUSG00000025020	Slit1	19	20562	protein_coding
ENSMUSG00000025025	Mxi1	19	17859	protein_coding
ENSMUSG00000025026	Add3	19	27360	protein_coding
ENSMUSG00000040658	Dnph1	17	381101	protein_coding
ENSMUSG00000025024	Smndc1	19	76479	protein_coding
ENSMUSG00000040651	Tasor	14	218850	protein_coding
ENSMUSG00000040652	Oaz2	9	18247	protein_coding
ENSMUSG00000040653	Ppp1r14c	10	76142	protein_coding
ENSMUSG00000025027	Xpnpep1	19	170750	protein_coding
ENSMUSG00000039662	Icmt	4	57295	protein_coding
ENSMUSG00000039660	Spout1	2	227695	protein_coding
ENSMUSG00000039661	Dusp26	8	66959	protein_coding
ENSMUSG00000040648	Ppip5k2	1	227399	protein_coding
ENSMUSG00000025010	Ccnj	19	240665	protein_coding
ENSMUSG00000040649	Rimklb	6	108653	protein_coding
ENSMUSG00000025013	Tll2	19	24087	protein_coding
ENSMUSG00000040640	Erc2	14	238988	protein_coding
ENSMUSG00000025019	Lcor	19	212391	protein_coding
ENSMUSG00000025016	Tm9sf3	19	107358	protein_coding
ENSMUSG00000025017	Pik3ap1	19	83490	protein_coding
ENSMUSG00000039652	Cpeb3	19	208922	protein_coding
ENSMUSG00000039656	Rxrb	17	20182	protein_coding
ENSMUSG00000001052	Sec24b	3	99683	protein_coding
ENSMUSG00000001053	N4bp3	11	212706	protein_coding
ENSMUSG00000025001	Hells	19	15201	protein_coding
ENSMUSG00000001054	Rmnd5b	11	66089	protein_coding
ENSMUSG00000025007	Aldh18a1	19	56454	protein_coding
ENSMUSG00000025008	Tctn3	19	67590	protein_coding
ENSMUSG00000040631	Dok4	8	114255	protein_coding
ENSMUSG00000001056	Nhp2	11	52530	protein_coding
ENSMUSG00000025006	Sorbs1	19	20411	protein_coding
ENSMUSG00000039640	Mrpl12	11		protein_coding
ENSMUSG00000039648	Kyat1	2	70266	protein_coding
ENSMUSG00000015697	Setdb1	3	84505	protein_coding
ENSMUSG00000039646	Vasn	16	246154	protein_coding
ENSMUSG00000015605	Srf	17	20807	protein_coding
ENSMUSG00000098051	Gm27032	2		lncRNA
ENSMUSG00000074088	Snrnp40	4	66585	protein_coding
ENSMUSG00000074093	Svip	7	75744	protein_coding
ENSMUSG00000049086	Bmyc	2	107771	protein_coding
ENSMUSG00000050071	Bex1	X	19716	protein_coding
ENSMUSG00000050074	Spink8	9	78709	protein_coding
ENSMUSG00000050079	Rspry1	8	67610	protein_coding
ENSMUSG00000049090	Zadh2	18	225791	protein_coding
ENSMUSG00000049091	Sephs2	7	20768	protein_coding
ENSMUSG00000049092	Gpr137c	14	70713	protein_coding
ENSMUSG00000074030	Exoc8	8	102058	protein_coding
ENSMUSG00000049097	Ankrd34a	3	545554	protein_coding
ENSMUSG00000050088	1600012H06Rik	17	67912	protein_coding
ENSMUSG00000074039	4930520O04Rik	9		lncRNA
ENSMUSG00000074064	Mlycd	8	56690	protein_coding
ENSMUSG00000025076	Casp7	19	12369	protein_coding
ENSMUSG00000049044	Rapgef4	2	56508	protein_coding
ENSMUSG00000025077	Dclre1a	19	55947	protein_coding
ENSMUSG00000074001	Klhl40	9	72330	protein_coding
ENSMUSG00000049047	Armcx3	X	71703	protein_coding
ENSMUSG00000025078	Nhlrc2	19	66866	protein_coding
ENSMUSG00000074006	Omp	7	18378	protein_coding
ENSMUSG00000050035	Fhl4	10	14202	protein_coding
ENSMUSG00000025060	Slk	19	20874	protein_coding
ENSMUSG00000050043	Tmx2	2	66958	protein_coding
ENSMUSG00000025066	Sfr1	19	67788	protein_coding
ENSMUSG00000025064	Col17a1	19	12821	protein_coding
ENSMUSG00000040699	Limd2	11		protein_coding
ENSMUSG00000025069	Gsto2	19	68214	protein_coding
ENSMUSG00000025068	Gsto1	19	14873	protein_coding
ENSMUSG00000040697	Dnajc16	4	214063	protein_coding
ENSMUSG00000040693	Slco4c1	1	227394	protein_coding
ENSMUSG00000040690	Col16a1	4	107581	protein_coding
ENSMUSG00000025050	Pcgf6	19	71041	protein_coding
ENSMUSG00000050052	Tdrp	8	72148	protein_coding
ENSMUSG00000001082	Mfsd10	5	68294	protein_coding
ENSMUSG00000074024	4632427E13Rik	7	666737	lncRNA
ENSMUSG00000040688	Tbl3	17	213773	protein_coding
ENSMUSG00000025059	Gk	X	14933	protein_coding
ENSMUSG00000001089	Luzp1	4	269593	protein_coding
ENSMUSG00000040687	Madd	2	228355	protein_coding
ENSMUSG00000040680	Kremen2	17	73016	protein_coding
ENSMUSG00000040681	Hmgn1	16	15312	protein_coding
ENSMUSG00000039693	Msantd3	4	66665	protein_coding
ENSMUSG00000039697	Ncoa7	10	211329	protein_coding
ENSMUSG00000025040	Fundc1	X		protein_coding
ENSMUSG00000049076	Acap2	16	78618	protein_coding
ENSMUSG00000050063	Klk6	7	19144	protein_coding
ENSMUSG00000025041	Nt5c2	19	76952	protein_coding
ENSMUSG00000050064	Zfp697	3	242109	protein_coding
ENSMUSG00000025047	Pdcd11	19	18572	protein_coding
ENSMUSG00000001098	Kctd10	5	330171	protein_coding
ENSMUSG00000040675	Mthfd1l	10	270685	protein_coding
ENSMUSG00000025049	Taf5	19	226182	protein_coding
ENSMUSG00000039680	Mrps6	16	121022	protein_coding
ENSMUSG00000039682	Lap3	5	66988	protein_coding
ENSMUSG00000039683	Sdk1	5	330222	protein_coding
ENSMUSG00000050069	Grem2	1	23893	protein_coding
ENSMUSG00000039686	Zer1	2	227693	protein_coding
ENSMUSG00000049001	Ndnf	6	68169	protein_coding
ENSMUSG00000050002	Idnk	13	75731	protein_coding
ENSMUSG00000025094	Slc18a2	19	214084	protein_coding
ENSMUSG00000025092	Hspa12a	19	73442	protein_coding
ENSMUSG00000050010	Shisa3	5	330096	protein_coding
ENSMUSG00000050017	Pitpnb	5	56305	protein_coding
ENSMUSG00000025083	Afap1l2	19	226250	protein_coding
ENSMUSG00000050022	Amz1	5	231842	protein_coding
ENSMUSG00000025085	Ablim1	19	226251	protein_coding
ENSMUSG00000025086	Trub1	19	72133	protein_coding
ENSMUSG00000049036	Tmem121	12	69195	protein_coding
ENSMUSG00000049038	Mterf2	10	74238	protein_coding
ENSMUSG00000025089	Gfra1	19	14585	protein_coding
ENSMUSG00000050029	Rap2c	X	72065	protein_coding
ENSMUSG00000039518	Cdsn	17	386463	protein_coding
ENSMUSG00000039519	Cyp7b1	3	13123	protein_coding
ENSMUSG00000040506	Ambra1	2	228361	protein_coding
ENSMUSG00000040502	Marchf9	10	216438	protein_coding
ENSMUSG00000039512	Uhrf1bp1	17	224648	protein_coding
ENSMUSG00000015542	Nat9	11	66176	protein_coding
ENSMUSG00000039515	Ptpa	2	110854	protein_coding
ENSMUSG00000039509	Nup133	8	234865	protein_coding
ENSMUSG00000039501	Znfx1	2	98999	protein_coding
ENSMUSG00000015522	Arnt	3	11863	protein_coding
ENSMUSG00000015536	Mocs2	13	17434	protein_coding
ENSMUSG00000040549	Ckap5	2	75786	protein_coding
ENSMUSG00000040548	Tex2	11	21763	protein_coding
ENSMUSG00000040543	Pitpnm3	11	327958	protein_coding
ENSMUSG00000040540	Ctdsp2-ps	10		processed_pseudogene
ENSMUSG00000039552	Rsph4a	10	212892	protein_coding
ENSMUSG00000039556	Ppp1r3f	X	54646	protein_coding
ENSMUSG00000040536	Necab1	4	69352	protein_coding
ENSMUSG00000040537	Adam22	5	11496	protein_coding
ENSMUSG00000040532	Abhd11	5	68758	protein_coding
ENSMUSG00000039542	Ncam1	9	17967	protein_coding
ENSMUSG00000039546	Ajap1	4	230959	protein_coding
ENSMUSG00000039543	Cfap70	14	76670	protein_coding
ENSMUSG00000015597	Zfp318	17	57908	protein_coding
ENSMUSG00000015599	Ttbk1	17	106763	protein_coding
ENSMUSG00000040524	Zfp609	9	214812	protein_coding
ENSMUSG00000040520	Manea	4	242362	protein_coding
ENSMUSG00000040521	Tsfm	10	66399	protein_coding
ENSMUSG00000039531	Zup1	10	72580	protein_coding
ENSMUSG00000015568	Lpl	8	16956	protein_coding
ENSMUSG00000039533	Mmd2	5	75104	protein_coding
ENSMUSG00000039539	Sgcz	8	244431	protein_coding
ENSMUSG00000039536	Stau1	2	20853	protein_coding
ENSMUSG00000039529	Atp8b1	18	54670	protein_coding
ENSMUSG00000040511	Pvr	7	52118	protein_coding
ENSMUSG00000039523	Cep104	4	230967	protein_coding
ENSMUSG00000015575	Atp6v0e	17	11974	protein_coding
ENSMUSG00000015501	Hivep2	10	15273	protein_coding
ENSMUSG00000040586	Ofd1	X	237222	protein_coding
ENSMUSG00000040584	Abcb1a	5		protein_coding
ENSMUSG00000039599	Fam149b	14	105428	protein_coding
ENSMUSG00000040570	Rundc3b	5	242819	protein_coding
ENSMUSG00000039585	Myo9a	9	270163	protein_coding
ENSMUSG00000040563	Plppr2	9	235044	protein_coding
ENSMUSG00000040564	Apoc1	7	11812	protein_coding
ENSMUSG00000040565	Btaf1	19	107182	protein_coding
ENSMUSG00000040560	Wdr7	18	104082	protein_coding
ENSMUSG00000040562	Gstm2	3	14863	protein_coding
ENSMUSG00000039578	Ccser1	6	232035	protein_coding
ENSMUSG00000039579	Grin3a	4	242443	protein_coding
ENSMUSG00000039577	Nphp4	4	260305	protein_coding
ENSMUSG00000113960	4933412O06Rik	13	71071	lncRNA
ENSMUSG00000040557	Mettl27	5	79565	protein_coding
ENSMUSG00000040552	C3ar1	6	12267	protein_coding
ENSMUSG00000040550	Otud6b	4	72201	protein_coding
ENSMUSG00000064585	Gm25129	2	115489591	snoRNA
ENSMUSG00000039563	2210406O10Rik	5	76710	lncRNA
ENSMUSG00000039568	Ubald1	16	207740	protein_coding
ENSMUSG00000040596	Pogk	1	71592	protein_coding
ENSMUSG00000040599	Mis12	11	67139	protein_coding
ENSMUSG00000040594	Ranbp17	11	66011	protein_coding
ENSMUSG00000040591	1110051M20Rik	2	228356	protein_coding
ENSMUSG00000015405	Ace2	X	70008	protein_coding
ENSMUSG00000040428	Plekha4	7	69217	protein_coding
ENSMUSG00000040429	Mterf1a	5	545725	protein_coding
ENSMUSG00000040420	Cdh18	15	320865	protein_coding
ENSMUSG00000040423	Rc3h1	1	381305	protein_coding
ENSMUSG00000015461	Atf6b	17	12915	protein_coding
ENSMUSG00000039431	Mtmr7	8	54384	protein_coding
ENSMUSG00000015468	Notch4	17	18132	protein_coding
ENSMUSG00000040414	Slc25a28	19	246696	protein_coding
ENSMUSG00000040415	Dtx3	10	80904	protein_coding
ENSMUSG00000040410	Fbxl4	4	269514	protein_coding
ENSMUSG00000040412	Elapor1	3	229722	protein_coding
ENSMUSG00000015474	Ppt2	17	54397	protein_coding
ENSMUSG00000113902	Ndufb1	12		protein_coding
ENSMUSG00000039428	Tmem135	7	72759	protein_coding
ENSMUSG00000015476	Prrt1	17	260297	protein_coding
ENSMUSG00000039427	Alg1	16	208211	protein_coding
ENSMUSG00000015478	Rnf5	17		protein_coding
ENSMUSG00000039419	Cntnap2	6	66797	protein_coding
ENSMUSG00000040407	Akap9	5	100986	protein_coding
ENSMUSG00000039410	Prdm16	4	70673	protein_coding
ENSMUSG00000039414	Heatr5b	17	320473	protein_coding
ENSMUSG00000015451	C4a	17	625018	lncRNA
ENSMUSG00000039405	Prss23	7	76453	protein_coding
ENSMUSG00000040464	Gtpbp10	5		protein_coding
ENSMUSG00000040466	Blvrb	7	233016	protein_coding
ENSMUSG00000040462	Os9	10	216440	protein_coding
ENSMUSG00000039470	Zdhhc2	8	70546	protein_coding
ENSMUSG00000040463	Mybbp1a	11		protein_coding
ENSMUSG00000039473	Ubn1	16	170644	protein_coding
ENSMUSG00000039474	Wfs1	5	22393	protein_coding
ENSMUSG00000039477	Tnrc18	5	231861	protein_coding
ENSMUSG00000039478	Micu3	8	78506	protein_coding
ENSMUSG00000040459	Arglu1	8	234023	protein_coding
ENSMUSG00000040455	Usp45	4	77593	protein_coding
ENSMUSG00000039461	Tcta	9	102791	protein_coding
ENSMUSG00000040451	Sgms1	19	208449	protein_coding
ENSMUSG00000040452	Cdh12	15	215654	protein_coding
ENSMUSG00000039463	Slc9a8	2	77031	protein_coding
ENSMUSG00000113831	Gm49602	12		lncRNA
ENSMUSG00000040446	Rprd1a	18	225283	protein_coding
ENSMUSG00000040447	Spns2	11	216892	protein_coding
ENSMUSG00000039450	Dcxr	11	67880	protein_coding
ENSMUSG00000015484	Fam163a	1	329274	protein_coding
ENSMUSG00000040441	Slc26a10	10	216441	protein_coding
ENSMUSG00000039452	Snx22	9	382083	protein_coding
ENSMUSG00000039457	Ppl	16	19041	protein_coding
ENSMUSG00000039458	Mtmr12	15	268783	protein_coding
ENSMUSG00000039456	Morc3	16	338467	protein_coding
ENSMUSG00000015488	Cacfd1	2	381356	protein_coding
ENSMUSG00000040435	Ppp1r15a	7	17872	protein_coding
ENSMUSG00000040433	Zbtb38	9	245007	protein_coding
ENSMUSG00000040430	Pitpnc1	11	71795	protein_coding
ENSMUSG00000039449	Prpf18	2	67229	protein_coding
ENSMUSG00000113856	Gm10790	13	100038577	lncRNA
ENSMUSG00000040495	Chrm4	2	12672	protein_coding
ENSMUSG00000040490	Lrfn2	17	70530	protein_coding
ENSMUSG00000040488	Ltbp4	7	108075	protein_coding
ENSMUSG00000040482	Dxo	17	112403	protein_coding
ENSMUSG00000040483	Xaf1	11	327959	protein_coding
ENSMUSG00000039497	Dse	10	212898	protein_coding
ENSMUSG00000039496	Cdnf	2	227526	protein_coding
ENSMUSG00000040481	Bptf	11	207165	protein_coding
ENSMUSG00000040479	Dgkz	2	104418	protein_coding
ENSMUSG00000039483	Asb6	2	72323	protein_coding
ENSMUSG00000040472	Rabggta	14	56187	protein_coding
ENSMUSG00000040473	Cfap69	5	207686	protein_coding
ENSMUSG00000039480	Nt5dc1	10	319638	protein_coding
ENSMUSG00000039485	Tspyl4	10	72480	protein_coding
ENSMUSG00000039488	Cntn5	9	244682	protein_coding
ENSMUSG00000005981	Trap1	16	68015	protein_coding
ENSMUSG00000005986	Ankrd13d	19	68423	protein_coding
ENSMUSG00000005982	Naa60	16	74763	protein_coding
ENSMUSG00000005983	1700037C18Rik	16	73261	protein_coding
ENSMUSG00000030946	Lhpp	7	76429	protein_coding
ENSMUSG00000030942	Thumpd1	7		protein_coding
ENSMUSG00000015305	Sash1	10	70097	protein_coding
ENSMUSG00000054910	4931415C17Rik	8	70966	lncRNA
ENSMUSG00000030934	Oat	7	18242	protein_coding
ENSMUSG00000030930	Chst15	7	77590	protein_coding
ENSMUSG00000054920	Klhl5	5	71778	protein_coding
ENSMUSG00000015312	Gadd45b	10	17873	protein_coding
ENSMUSG00000078908	Mon1b	8	270096	protein_coding
ENSMUSG00000030929	Eri2	7	71151	protein_coding
ENSMUSG00000078907	Fam186b	15	545136	protein_coding
ENSMUSG00000005968	Tuft1	3	22156	protein_coding
ENSMUSG00000054939	Zfp174	16	385674	protein_coding
ENSMUSG00000030922	Lyrm1	7	73919	protein_coding
ENSMUSG00000054934	Kcnmb4	10	58802	protein_coding
ENSMUSG00000030921	Trim30a	7	20128	protein_coding
ENSMUSG00000078902	Gm14443	2		protein_coding
ENSMUSG00000054931	Zkscan4	13	544922	protein_coding
ENSMUSG00000029922	Mkrn1	6	54484	protein_coding
ENSMUSG00000029924	Slc37a3	6	72144	protein_coding
ENSMUSG00000029925	Tbxas1	6	21391	protein_coding
ENSMUSG00000005973	Rcn1	2	19672	protein_coding
ENSMUSG00000029920	Smarcad1	6	13990	protein_coding
ENSMUSG00000030917	Tmem159	7	233806	protein_coding
ENSMUSG00000054944	5330416C01Rik	13	403201	lncRNA
ENSMUSG00000054942	Miga1	3	215708	protein_coding
ENSMUSG00000030980	Knop1	7	66356	protein_coding
ENSMUSG00000029992	Gfpt1	6	14583	protein_coding
ENSMUSG00000029993	Nfu1	6	56748	protein_coding
ENSMUSG00000029994	Anxa4	6	11746	protein_coding
ENSMUSG00000029999	Tgfa	6	21802	protein_coding
ENSMUSG00000040302	Rbm48	5	269623	protein_coding
ENSMUSG00000029998	Pcyox1	6	66881	protein_coding
ENSMUSG00000015341	Golga7	8	57437	protein_coding
ENSMUSG00000015342	Xk	X	22439	protein_coding
ENSMUSG00000030986	Dhx32	7	101437	protein_coding
ENSMUSG00000030987	Stim1	7	20866	protein_coding
ENSMUSG00000039313	Minar1	9	209743	protein_coding
ENSMUSG00000039318	Rab3gap2	1	98732	protein_coding
ENSMUSG00000030982	Vps35l	7	71517	protein_coding
ENSMUSG00000039316	Rftn1	17	76438	protein_coding
ENSMUSG00000030983	Bccip	7	66165	protein_coding
ENSMUSG00000030970	Ctbp2	7	13017	protein_coding
ENSMUSG00000030979	Uros	7	22276	protein_coding
ENSMUSG00000039304	Tnfsf10	3	22035	protein_coding
ENSMUSG00000030978	Rrm1	7	20133	protein_coding
ENSMUSG00000015354	Pcolce2	9	76477	protein_coding
ENSMUSG00000039307	Hexdc	11	238023	protein_coding
ENSMUSG00000039308	Ndst2	14	17423	protein_coding
ENSMUSG00000030972	Acsm5	7	272428	protein_coding
ENSMUSG00000015357	Clpx	9	270166	protein_coding
ENSMUSG00000030966	Trim21	7	20821	protein_coding
ENSMUSG00000030967	Zranb1	7	360216	protein_coding
ENSMUSG00000030965	Abraxas2	7	109359	protein_coding
ENSMUSG00000030960	Eef1akmt2	7	72096	protein_coding
ENSMUSG00000015337	Endog	2	13804	protein_coding
ENSMUSG00000030956	Fam53b	7	77938	protein_coding
ENSMUSG00000054901	Arhgef33	17	381112	protein_coding
ENSMUSG00000015335	Zdhhc12	2	66220	protein_coding
ENSMUSG00000005907	Pex1	5	71382	protein_coding
ENSMUSG00000005917	Otx1	11	18423	protein_coding
ENSMUSG00000029911	Ssbp1	6	381760	protein_coding
ENSMUSG00000029913	Prdm5	6	70779	protein_coding
ENSMUSG00000029910	Mad2l1	6	56150	protein_coding
ENSMUSG00000029919	Hpgds	6	54486	protein_coding
ENSMUSG00000029915	Clec5a	6	23845	protein_coding
ENSMUSG00000029916	Agk	6	69923	protein_coding
ENSMUSG00000030905	Crym	7	12971	protein_coding
ENSMUSG00000005949	Ctns	11	83429	protein_coding
ENSMUSG00000029917	Qrfprl	6	243407	protein_coding
ENSMUSG00000029918	Mrps33	6	14548	protein_coding
ENSMUSG00000005951	Shpk	11	74637	protein_coding
ENSMUSG00000005950	P2rx5	11	94045	protein_coding
ENSMUSG00000005958	Ephb3	16	13845	protein_coding
ENSMUSG00000005936	Kctd20	17	66989	protein_coding
ENSMUSG00000113780	Gm33195	13		lncRNA
ENSMUSG00000040396	Abhd13	8	68904	protein_coding
ENSMUSG00000040390	Map3k10	7	269881	protein_coding
ENSMUSG00000064373	Selenop	15	20363	protein_coding
ENSMUSG00000039354	Smarcal1	1	54380	protein_coding
ENSMUSG00000039358	Drd5	5	13492	protein_coding
ENSMUSG00000078967	Gapdh-ps16	8		processed_pseudogene
ENSMUSG00000039356	Exosc2	2	227715	protein_coding
ENSMUSG00000039357	Fut11	14	73068	protein_coding
ENSMUSG00000113701	B230303A05Rik	13		transcribed_processed_pseudogene
ENSMUSG00000064325	Hhip	8	15245	protein_coding
ENSMUSG00000064326	Siva1	12	30954	protein_coding
ENSMUSG00000040339	Fam102b	3	329739	protein_coding
ENSMUSG00000064329	Scn1a	2	20265	protein_coding
ENSMUSG00000015396	Cd83	13	12522	protein_coding
ENSMUSG00000040331	Nsmce4a	7	67872	protein_coding
ENSMUSG00000039347	Atp6v0e2	6	76252	protein_coding
ENSMUSG00000039345	Mettl22	16	239706	protein_coding
ENSMUSG00000039349	C130074G19Rik	1	226777	protein_coding
ENSMUSG00000078958	Atp6ap1l	13	435376	protein_coding
ENSMUSG00000040325	Dcaf1	9	321006	protein_coding
ENSMUSG00000040327	Cul9	17	78309	protein_coding
ENSMUSG00000040321	Zfp770	2	228491	protein_coding
ENSMUSG00000040322	Slc25a24	3	229731	protein_coding
ENSMUSG00000015363	Trabd	15	67976	protein_coding
ENSMUSG00000078970	Dnaaf10	11		protein_coding
ENSMUSG00000030990	Pgap2	7	233575	protein_coding
ENSMUSG00000078974	Sec61g	11	20335	protein_coding
ENSMUSG00000113722	Snhg10	12	69434	lncRNA
ENSMUSG00000040310	Alx4	2	11695	protein_coding
ENSMUSG00000040312	Cchcr1	17	240084	protein_coding
ENSMUSG00000039323	Igfbp2	1	16008	protein_coding
ENSMUSG00000015377	Dennd6b	15	69440	protein_coding
ENSMUSG00000030994	D7Ertd443e	7	71007	protein_coding
ENSMUSG00000039328	Rnf122	8	68867	protein_coding
ENSMUSG00000040387	Klhl32	4	212390	protein_coding
ENSMUSG00000040389	Wdr47	3	99512	protein_coding
ENSMUSG00000040383	Aqr	2	11834	protein_coding
ENSMUSG00000039395	Mreg	1	381269	protein_coding
ENSMUSG00000040385	Ppp1ca	19		protein_coding
ENSMUSG00000054958	Nt5c1a	4	230718	protein_coding
ENSMUSG00000078919	Dpm1	2	13480	protein_coding
ENSMUSG00000040372	Gpr63	4	81006	protein_coding
ENSMUSG00000039384	Dusp10	1	63953	protein_coding
ENSMUSG00000040373	Cacng5	11	140723	protein_coding
ENSMUSG00000040374	Pex2	3	19302	protein_coding
ENSMUSG00000039382	Wdr45	X	54636	protein_coding
ENSMUSG00000040370	Etfrf1	6	67636	protein_coding
ENSMUSG00000039385	Cdh6	15	12563	protein_coding
ENSMUSG00000054966	Lmntd1	6	74071	protein_coding
ENSMUSG00000054967	Zfp647	15	239546	protein_coding
ENSMUSG00000113750	Gm5628	13		processed_pseudogene
ENSMUSG00000078941	Ak6	13	108143	protein_coding
ENSMUSG00000040365	Trim41	11	211007	protein_coding
ENSMUSG00000039372	Marchf4	1	381270	protein_coding
ENSMUSG00000040363	Bcor	X	71458	protein_coding
ENSMUSG00000039375	Wdr17	8	244484	protein_coding
ENSMUSG00000078945	Naip2	13	17948	protein_coding
ENSMUSG00000054976	Nyap2	1	241134	protein_coding
ENSMUSG00000040359	Ufl1	4		protein_coding
ENSMUSG00000064302	Clasp1	1	76707	protein_coding
ENSMUSG00000064307	Lrrc51	7	69358	protein_coding
ENSMUSG00000040354	Mars1	10	216443	protein_coding
ENSMUSG00000040356	Skiv2l	17	108077	protein_coding
ENSMUSG00000039361	Picalm	7	233489	protein_coding
ENSMUSG00000040350	Trim7	11	94089	protein_coding
ENSMUSG00000040351	Ankib1	5	70797	protein_coding
ENSMUSG00000039367	Sec24c	14	218811	protein_coding
ENSMUSG00000054986	Sec14l3	11	380683	protein_coding
ENSMUSG00000103477	5930409G06Rik	3		TEC
ENSMUSG00000103473	Gm37696	3		lncRNA
ENSMUSG00000103472	Pcdhga7	18	93715	protein_coding
ENSMUSG00000093565	Rab26os	17	75614	lncRNA
ENSMUSG00000093579	Gm20036	12		lncRNA
ENSMUSG00000093553	Gm20633	3		lncRNA
ENSMUSG00000068551	Zfp467	6	68910	protein_coding
ENSMUSG00000068566	Myadm	7	50918	protein_coding
ENSMUSG00000093536	Smim17	7	100042450	protein_coding
ENSMUSG00000068580	Zfyve19	2	72008	protein_coding
ENSMUSG00000029034	Ints11	4	71957	protein_coding
ENSMUSG00000029036	Atad3a	4	108888	protein_coding
ENSMUSG00000030022	Adamts9	6	101401	protein_coding
ENSMUSG00000029030	Tprgl	4	67808	protein_coding
ENSMUSG00000030020	Prickle2	6	243548	protein_coding
ENSMUSG00000029032	Arhgef16	4	230972	protein_coding
ENSMUSG00000029033	Acap3	4	140500	protein_coding
ENSMUSG00000029038	Ssu72	4	68991	protein_coding
ENSMUSG00000005069	Pex5	6	19305	protein_coding
ENSMUSG00000044667	Plppr4	3	229791	protein_coding
ENSMUSG00000093606	B130034C11Rik	16	414095	lncRNA
ENSMUSG00000030029	Lrig1	6	16206	protein_coding
ENSMUSG00000005078	Jkamp	12	104771	protein_coding
ENSMUSG00000029026	Trp73	4	22062	protein_coding
ENSMUSG00000029020	Mfn2	4	170731	protein_coding
ENSMUSG00000054000	Tusc1	4	69136	protein_coding
ENSMUSG00000029022	Miip	4	28010	protein_coding
ENSMUSG00000020691	Mettl2	11	52686	protein_coding
ENSMUSG00000020692	Nle1	11	217011	protein_coding
ENSMUSG00000029027	Dffb	4	13368	protein_coding
ENSMUSG00000029028	Lrrc47	4	72946	protein_coding
ENSMUSG00000020694	Tlk2	11	24086	protein_coding
ENSMUSG00000029029	Wrap73	4	59002	protein_coding
ENSMUSG00000020695	Mrc2	11	17534	protein_coding
ENSMUSG00000020696	Rffl	11	67338	protein_coding
ENSMUSG00000020697	Lig3	11	16882	protein_coding
ENSMUSG00000030019	Fbxl14	6	101358	protein_coding
ENSMUSG00000030016	Zfp638	6	18139	protein_coding
ENSMUSG00000054008	Ndst1	18	15531	protein_coding
ENSMUSG00000005045	Chd5	4	269610	protein_coding
ENSMUSG00000029012	Orc5	5	26429	protein_coding
ENSMUSG00000030002	Dusp11	6	72102	protein_coding
ENSMUSG00000054013	Tmem179	12	104885	protein_coding
ENSMUSG00000029014	Dnajc2	5	22791	protein_coding
ENSMUSG00000005043	Sgsh	11	27029	protein_coding
ENSMUSG00000030000	Add2	6	11519	protein_coding
ENSMUSG00000020680	Taf15	11	70439	protein_coding
ENSMUSG00000020681	Ace	11	11421	protein_coding
ENSMUSG00000029016	Clcn6	4	26372	protein_coding
ENSMUSG00000020682	Mmp28	11	118453	protein_coding
ENSMUSG00000044646	Zbtb7c	18	207259	protein_coding
ENSMUSG00000044647	Csrnp3	2	77771	protein_coding
ENSMUSG00000029017	Pmpcb	5	73078	protein_coding
ENSMUSG00000020684	Rasl10b	11	276952	protein_coding
ENSMUSG00000020687	Cdc27	11	217232	protein_coding
ENSMUSG00000044641	Pard6b	2	58220	protein_coding
ENSMUSG00000020689	Itgb3	11	16416	protein_coding
ENSMUSG00000030007	Cct7	6	12468	protein_coding
ENSMUSG00000030008	Pradc1	6	73327	protein_coding
ENSMUSG00000019689	Fmc1	6	66117	protein_coding
ENSMUSG00000030004	Nat8	6	68396	protein_coding
ENSMUSG00000029001	Fbxo44	4	230903	protein_coding
ENSMUSG00000005057	Sh2b2	5	23921	protein_coding
ENSMUSG00000029003	Mad2l2	4	71890	protein_coding
ENSMUSG00000005054	Cstb	10	13014	protein_coding
ENSMUSG00000029004	Kmt2e	5	69188	protein_coding
ENSMUSG00000054021	Sirt5	13	68346	protein_coding
ENSMUSG00000029009	Mthfr	4	17769	protein_coding
ENSMUSG00000020671	Rab10	12	19325	protein_coding
ENSMUSG00000020672	Sntg2	12	268534	protein_coding
ENSMUSG00000044636	Csrnp2	15		protein_coding
ENSMUSG00000029007	Agtrap	4	11610	protein_coding
ENSMUSG00000020674	Pxdn	12	69675	protein_coding
ENSMUSG00000020677	Ddx52	11	78394	protein_coding
ENSMUSG00000068663	Clec16a	16	74374	protein_coding
ENSMUSG00000054027	Nt5dc3	10	103466	protein_coding
ENSMUSG00000019699	Akt3	1	23797	protein_coding
ENSMUSG00000030067	Foxp1	6	108655	protein_coding
ENSMUSG00000030064	Frmd4b	6	232288	protein_coding
ENSMUSG00000029076	Sdf4	4	20318	protein_coding
ENSMUSG00000030061	Uba3	6	22200	protein_coding
ENSMUSG00000030062	Rpn1	6	103963	protein_coding
ENSMUSG00000030060	Hmces	6	232210	protein_coding
ENSMUSG00000029084	Cd38	5		protein_coding
ENSMUSG00000030056	Isy1	6	57905	protein_coding
ENSMUSG00000029068	Ccnl2	4	56036	protein_coding
ENSMUSG00000030057	Cnbp	6	12785	protein_coding
ENSMUSG00000029063	Nadk	4	192185	protein_coding
ENSMUSG00000029064	Gnb1	4	14688	protein_coding
ENSMUSG00000029066	Mrpl20	4	66448	protein_coding
ENSMUSG00000030051	Aplf	6	72103	protein_coding
ENSMUSG00000029070	Mxra8	4	74761	protein_coding
ENSMUSG00000029071	Dvl1	4	13542	protein_coding
ENSMUSG00000029073	Cptp	4	79554	protein_coding
ENSMUSG00000030058	Copg1	6	54161	protein_coding
ENSMUSG00000030059	Tmf1	6	232286	protein_coding
ENSMUSG00000029056	Pank4	4	269614	protein_coding
ENSMUSG00000030045	Mrpl19	6	56284	protein_coding
ENSMUSG00000005087	Cd44	2	12505	protein_coding
ENSMUSG00000030043	Tacr1	6	21336	protein_coding
ENSMUSG00000029059	Prxl2b	4	66469	protein_coding
ENSMUSG00000029053	Prkcz	4	18762	protein_coding
ENSMUSG00000030042	Pole4	6	66979	protein_coding
ENSMUSG00000029054	Gabrd	4	14403	protein_coding
ENSMUSG00000029055	Plch2	4	269615	protein_coding
ENSMUSG00000068617	Efcab1	16	66793	protein_coding
ENSMUSG00000068615	Gjd2	2	14617	protein_coding
ENSMUSG00000029060	Mib2	4	76580	protein_coding
ENSMUSG00000029062	Cdk11b	4	12537	protein_coding
ENSMUSG00000030047	Arhgap25	6	232201	protein_coding
ENSMUSG00000030048	Gkn3	6	68888	protein_coding
ENSMUSG00000030034	Ino80b	6	70020	protein_coding
ENSMUSG00000030035	Wbp1	6	22377	protein_coding
ENSMUSG00000029047	Pex10	4	668173	protein_coding
ENSMUSG00000030032	Wdr54	6	75659	protein_coding
ENSMUSG00000029048	Rer1	4	67830	protein_coding
ENSMUSG00000030030	1700003E16Rik	6	71837	protein_coding
ENSMUSG00000030031	Kbtbd8	6	243574	protein_coding
ENSMUSG00000029049	Morn1	4	76866	protein_coding
ENSMUSG00000044676	Zfp612	8	234725	protein_coding
ENSMUSG00000044674	Fzd1	5	14362	protein_coding
ENSMUSG00000029050	Ski	4	20481	protein_coding
ENSMUSG00000030036	Mogs	6	57377	protein_coding
ENSMUSG00000020620	Abca8b	11	27404	protein_coding
ENSMUSG00000020621	Rdh14	12	105014	protein_coding
ENSMUSG00000103442	Pcdha1	18	116731	protein_coding
ENSMUSG00000020623	Map2k6	11	26399	protein_coding
ENSMUSG00000020627	Klhl29	12	208439	protein_coding
ENSMUSG00000020628	Trappc12	12	217449	protein_coding
ENSMUSG00000020629	Adi1	12		protein_coding
ENSMUSG00000020610	Amz2	11	13929	protein_coding
ENSMUSG00000020611	Gna13	11	14674	protein_coding
ENSMUSG00000020612	Prkar1a	11	19084	protein_coding
ENSMUSG00000020614	Fam20a	11	208659	protein_coding
ENSMUSG00000103428	Gm20754	3	626082	lncRNA
ENSMUSG00000020601	Trib2	12	217410	protein_coding
ENSMUSG00000020604	Arsg	11	74008	protein_coding
ENSMUSG00000020605	Hs1bp3	12	58240	protein_coding
ENSMUSG00000020607	Lratd1	12		protein_coding
ENSMUSG00000020608	Smc6	12	67241	protein_coding
ENSMUSG00000044628	Rnf208	2	68846	protein_coding
ENSMUSG00000044629	Cnrip1	11	380686	protein_coding
ENSMUSG00000044627	Swi5	2	72931	protein_coding
ENSMUSG00000020660	Pomc	12	18976	protein_coding
ENSMUSG00000020661	Dnmt3a	12	13435	protein_coding
ENSMUSG00000103400	Gm15853	1		lncRNA
ENSMUSG00000020664	Dld	12	13382	protein_coding
ENSMUSG00000020668	Kif3c	12	16570	protein_coding
ENSMUSG00000020669	Sh3yl1	12		protein_coding
ENSMUSG00000005034	Prkacb	3	18749	protein_coding
ENSMUSG00000044617	Zbtb39	10	320080	protein_coding
ENSMUSG00000020650	Bcap29	12	12033	protein_coding
ENSMUSG00000020651	Slc26a4	12	23985	protein_coding
ENSMUSG00000020652	Cenpo	12	52504	protein_coding
ENSMUSG00000020653	Klf11	12	194655	protein_coding
ENSMUSG00000020654	Adcy3	12	104111	protein_coding
ENSMUSG00000020656	Grhl1	12	195733	protein_coding
ENSMUSG00000020657	Dnajc27	12	217378	protein_coding
ENSMUSG00000020658	Efr3b	12	668212	protein_coding
ENSMUSG00000020659	Cbll1	12	104836	protein_coding
ENSMUSG00000044600	Smim7	8	66818	protein_coding
ENSMUSG00000020640	Itsn2	12	20403	protein_coding
ENSMUSG00000020641	Rsad2	12	58185	protein_coding
ENSMUSG00000020642	Rnf144a	12	108089	protein_coding
ENSMUSG00000020644	Id2	12	15902	protein_coding
ENSMUSG00000020646	Mboat2	12	67216	protein_coding
ENSMUSG00000020647	Ncoa1	12	17977	protein_coding
ENSMUSG00000020648	Dus4l	12	71916	protein_coding
ENSMUSG00000020649	Rrm2	12	20135	protein_coding
ENSMUSG00000019647	Sema6a	18	20358	protein_coding
ENSMUSG00000020630	Rnaseh1	12	19819	protein_coding
ENSMUSG00000020634	Ubxn2a	12	217379	protein_coding
ENSMUSG00000020635	Fkbp1b	12		protein_coding
ENSMUSG00000020638	Cmpk2	12	22169	protein_coding
ENSMUSG00000020639	Pfn4	12	382562	protein_coding
ENSMUSG00000019659	Ccdc12	9	72654	protein_coding
ENSMUSG00000103378	Gm37176	17		TEC
ENSMUSG00000093483	AA465934	11	613254	lncRNA
ENSMUSG00000093460	Six3os1	17	100043902	lncRNA
ENSMUSG00000103332	Pcdhga2	18	93710	protein_coding
ENSMUSG00000117975	Itprip	19	414801	protein_coding
ENSMUSG00000068479	Mfap1a	2	67532	protein_coding
ENSMUSG00000044499	Hs3st5	10	319415	protein_coding
ENSMUSG00000044496	2510039O18Rik	4	77034	protein_coding
ENSMUSG00000093452	Zfhx2os	14		lncRNA
ENSMUSG00000117992	Gm41760	18		lncRNA
ENSMUSG00000044477	Zfand3	17	21769	protein_coding
ENSMUSG00000044475	Ascc1	10	69090	protein_coding
ENSMUSG00000093436	Gm20646	1	108167623	lncRNA
ENSMUSG00000068457	Uty	Y	22290	protein_coding
ENSMUSG00000019590	Cyb561	11	13056	protein_coding
ENSMUSG00000020580	Rock2	12	19878	protein_coding
ENSMUSG00000044548	Dact1	12	59036	protein_coding
ENSMUSG00000020585	Laptm4a	12	17775	protein_coding
ENSMUSG00000020589	Cyria	12	76820	protein_coding
ENSMUSG00000117901		19		lncRNA
ENSMUSG00000020570	Sypl	12	19027	protein_coding
ENSMUSG00000020571	Pdia6	12		protein_coding
ENSMUSG00000020572	Nampt	12	59027	protein_coding
ENSMUSG00000020573	Pik3cg	12	30955	protein_coding
ENSMUSG00000044534	Ackr2	9	59289	protein_coding
ENSMUSG00000020576	Nbas	12	71169	protein_coding
ENSMUSG00000020577	Tspan13	12	66109	protein_coding
ENSMUSG00000068522	Aard	15	239435	protein_coding
ENSMUSG00000044533	Rps2	17	16898	protein_coding
ENSMUSG00000068523	Gng5	3	14707	protein_coding
ENSMUSG00000044528	Tram1l1	3		protein_coding
ENSMUSG00000020561	Polr1f	12	28071	protein_coding
ENSMUSG00000020562	Efcab10	12	75040	protein_coding
ENSMUSG00000020564	Atxn7l1	12	380753	protein_coding
ENSMUSG00000020566	Atp6v1c2	12	68775	protein_coding
ENSMUSG00000019564	Arid3a	10	13496	protein_coding
ENSMUSG00000117924	Tmem223	19	66836	protein_coding
ENSMUSG00000044519	Zfp488	14	382867	protein_coding
ENSMUSG00000020553	Pctp	11	18559	protein_coding
ENSMUSG00000019577	Pdk4	6	27273	protein_coding
ENSMUSG00000117926	C030004G16Rik	18		lncRNA
ENSMUSG00000019578	Ubxn6	17	66530	protein_coding
ENSMUSG00000019579	Mydgf	17	28106	protein_coding
ENSMUSG00000044583	Tlr7	X	170743	protein_coding
ENSMUSG00000044576	Garem2	5	242915	protein_coding
ENSMUSG00000044573	Acp1	12	11431	protein_coding
ENSMUSG00000044566	Cage1	13	71213	protein_coding
ENSMUSG00000044562	Rasip1	7	69903	protein_coding
ENSMUSG00000020590	Snx13	12	217463	protein_coding
ENSMUSG00000020591	Ntsr2	12	18217	protein_coding
ENSMUSG00000020592	Sdc1	12	20969	protein_coding
ENSMUSG00000020593	Lpin1	12	14245	protein_coding
ENSMUSG00000020594	Pum2	12	80913	protein_coding
ENSMUSG00000020598	Nrcam	12	319504	protein_coding
ENSMUSG00000020599	Rgs9	11	19739	protein_coding
ENSMUSG00000044550	Tceal3	X	594844	protein_coding
ENSMUSG00000044551	9930012K11Rik	14	268759	protein_coding
ENSMUSG00000019505	Ubb	11		protein_coding
ENSMUSG00000103310	Pcdha12	18	192164	protein_coding
ENSMUSG00000019518	Ap4m1	5	11781	protein_coding
ENSMUSG00000044505	Lingo4	3	320747	protein_coding
ENSMUSG00000020541	Tom1l1	11	71943	protein_coding
ENSMUSG00000044501	Zfp758	17	224598	protein_coding
ENSMUSG00000044502	Bod1	11	69556	protein_coding
ENSMUSG00000020544	Cox11	11	69802	protein_coding
ENSMUSG00000020546	Stxbp4	11	20913	protein_coding
ENSMUSG00000020547	Bzw2	12	66912	protein_coding
ENSMUSG00000020549	Elac2	11	68626	protein_coding
ENSMUSG00000020530	Ggnbp2	11	217039	protein_coding
ENSMUSG00000020532	Acaca	11	107476	protein_coding
ENSMUSG00000020534	Shmt1	11	20425	protein_coding
ENSMUSG00000020536	Llgl1	11	16897	protein_coding
ENSMUSG00000020537	Drg2	11	13495	protein_coding
ENSMUSG00000020538	Srebf1	11	20787	protein_coding
ENSMUSG00000019558	Slc6a8	X	102857	protein_coding
ENSMUSG00000020520	Galnt10	11	171212	protein_coding
ENSMUSG00000020521	Rnft1	11		protein_coding
ENSMUSG00000020522	Mfap3	11	216760	protein_coding
ENSMUSG00000020523	Fam114a2	11	67726	protein_coding
ENSMUSG00000020524	Gria1	11	14799	protein_coding
ENSMUSG00000020525	Ppm1d	11	53892	protein_coding
ENSMUSG00000020526	Znhit3	11	448850	protein_coding
ENSMUSG00000020527	Myo19	11	66196	protein_coding
ENSMUSG00000020528	Prpsap2	11	212627	protein_coding
ENSMUSG00000019528	Gyg	3	27357	protein_coding
ENSMUSG00000020513	Tubd1	11	56427	protein_coding
ENSMUSG00000020514	Mrpl22	11	216767	protein_coding
ENSMUSG00000020515	Cnot8	11	69125	protein_coding
ENSMUSG00000020516	Rps6kb1	11	72508	protein_coding
ENSMUSG00000020519	Sap30l	11	50724	protein_coding
ENSMUSG00000019539	Rcn3	7	52377	protein_coding
ENSMUSG00000103280	Gm37277	1		TEC
ENSMUSG00000103255	Pcdhac1	18	353236	protein_coding
ENSMUSG00000068396	Rpl34-ps1	6	619547	processed_pseudogene
ENSMUSG00000068394	Cep152	2	99100	protein_coding
ENSMUSG00000068391	Chrac1	15	93696	protein_coding
ENSMUSG00000083992	Gm11478	11		processed_pseudogene
ENSMUSG00000117864	Gm19500	18	100503007	lncRNA
ENSMUSG00000117869	Snhg4	18	100503380	lncRNA
ENSMUSG00000044377	Gm13080	4		processed_pseudogene
ENSMUSG00000117875	Gm6789	18		processed_pseudogene
ENSMUSG00000044367	Slc16a13	11	69309	protein_coding
ENSMUSG00000044365	Cxxc4	3	319478	protein_coding
ENSMUSG00000044364	Tmem74b	2	108832	protein_coding
ENSMUSG00000044361	BC024139	15	271278	protein_coding
ENSMUSG00000068373	D430041D05Rik	2	241589	protein_coding
ENSMUSG00000020390	Ube2b	11	22210	protein_coding
ENSMUSG00000020392	Cdkn2aipnl	11	52626	protein_coding
ENSMUSG00000020393	Kremen1	11	84035	protein_coding
ENSMUSG00000020395	Itk	11	16428	protein_coding
ENSMUSG00000020396	Nefh	11	380684	protein_coding
ENSMUSG00000020397	Med7	11	66213	protein_coding
ENSMUSG00000020399	Havcr2	11	171285	protein_coding
ENSMUSG00000044352	Sowaha	11	237761	protein_coding
ENSMUSG00000044350	Lacc1	14	210808	protein_coding
ENSMUSG00000058997	Vwa8	14	219189	protein_coding
ENSMUSG00000117896	AA387883	19	100043450	lncRNA
ENSMUSG00000068328	Aup1	6	11993	protein_coding
ENSMUSG00000068329	Htra2	6		protein_coding
ENSMUSG00000068323	Slc4a5	6	232156	protein_coding
ENSMUSG00000068335	Dok1	6	13448	protein_coding
ENSMUSG00000044393	Dsg2	18		protein_coding
ENSMUSG00000044390	Tigd3	19		protein_coding
ENSMUSG00000019470	Xab2	8	67439	protein_coding
ENSMUSG00000020460	Rps27a	11	78294	protein_coding
ENSMUSG00000020462	Cfap36	11	216618	protein_coding
ENSMUSG00000020463	Ppp4r3b	11	104570	protein_coding
ENSMUSG00000020464	Pnpt1	11	71701	protein_coding
ENSMUSG00000019467	Arhgef25	10	52666	protein_coding
ENSMUSG00000020467	Efemp1	11	216616	protein_coding
ENSMUSG00000019464	Ptger1	8	19216	protein_coding
ENSMUSG00000019461	Plscr3	11	70310	protein_coding
ENSMUSG00000020451	Limk2	11	16886	protein_coding
ENSMUSG00000020453	Patz1	11	56218	protein_coding
ENSMUSG00000020454	Eif4enif1	11	74203	protein_coding
ENSMUSG00000020455	Trim11	11	94091	protein_coding
ENSMUSG00000019478	Rab4a	8	19341	protein_coding
ENSMUSG00000020456	Ogdh	11	18293	protein_coding
ENSMUSG00000020457	Drg1	11	13494	protein_coding
ENSMUSG00000020458	Rtn4	11	68585	protein_coding
ENSMUSG00000020459	Mtif2	11	76784	protein_coding
ENSMUSG00000019471	Cdc37	9	12539	protein_coding
ENSMUSG00000044408	Sptssa	12	104725	protein_coding
ENSMUSG00000020440	Arf5	6	11844	protein_coding
ENSMUSG00000020441	2310033P09Rik	11		protein_coding
ENSMUSG00000020444	Guk1	11	14923	protein_coding
ENSMUSG00000020447	Npc1l1	11	237636	protein_coding
ENSMUSG00000020448	Rnf185	11	193670	protein_coding
ENSMUSG00000020430	Pes1	11		protein_coding
ENSMUSG00000020432	Tcn2	11	21452	protein_coding
ENSMUSG00000020435	Osbp2	11	74309	protein_coding
ENSMUSG00000020436	Gabrg2	11	14406	protein_coding
ENSMUSG00000020439	Smtn	11	29856	protein_coding
ENSMUSG00000117814	Gm50431	19		lncRNA
ENSMUSG00000117813	Gm5823	18		processed_pseudogene
ENSMUSG00000044468	Tent5c	3	74645	protein_coding
ENSMUSG00000044469	Tnfaip8l1	17	66443	protein_coding
ENSMUSG00000044465	Fhip1b	7	74349	protein_coding
ENSMUSG00000044461	Shisa2	14	219134	protein_coding
ENSMUSG00000117822	Eef1a1-ps1	19		processed_pseudogene
ENSMUSG00000117824	Gm50350	18		lncRNA
ENSMUSG00000020491	2810021J22Rik	11	69944	protein_coding
ENSMUSG00000020492	Ska2	11	66140	protein_coding
ENSMUSG00000020495	Smg8	11	74133	protein_coding
ENSMUSG00000020496	Rnf187	11	108660	protein_coding
ENSMUSG00000044456	Rin3	12	217835	protein_coding
ENSMUSG00000044452	Zfp507	7	668501	protein_coding
ENSMUSG00000020482	Ccdc117	11	104479	protein_coding
ENSMUSG00000020483	Dynll2	11	68097	protein_coding
ENSMUSG00000020484	Xbp1	11	22433	protein_coding
ENSMUSG00000020485	Supt4a	11	20922	protein_coding
ENSMUSG00000020486	Septin4	11	18952	protein_coding
ENSMUSG00000044447	Dock5	14	68813	protein_coding
ENSMUSG00000044442	N6amt1	16	67768	protein_coding
ENSMUSG00000019487	Trip10	17	106628	protein_coding
ENSMUSG00000020471	Pold2	11	18972	protein_coding
ENSMUSG00000020472	Zkscan17	11	268417	protein_coding
ENSMUSG00000020473	Aebp1	11	11568	protein_coding
ENSMUSG00000020474	Polm	11	54125	protein_coding
ENSMUSG00000020475	Pgam2	11	56012	protein_coding
ENSMUSG00000020476	Dbnl	11	13169	protein_coding
ENSMUSG00000044433	Camsap3	8	69697	protein_coding
ENSMUSG00000020477	Mrps24	11	64660	protein_coding
ENSMUSG00000019494	Cops6	5	26893	protein_coding
ENSMUSG00000020420	Zfp607a	7	545938	protein_coding
ENSMUSG00000020422	Tns3	11	319939	protein_coding
ENSMUSG00000020423	Btg2	1	12227	protein_coding
ENSMUSG00000020424	Castor1	11	71962	protein_coding
ENSMUSG00000020427	Igfbp3	11	16009	protein_coding
ENSMUSG00000019428	Fkbp8	8	14232	protein_coding
ENSMUSG00000019433	Gipc1	8	67903	protein_coding
ENSMUSG00000020411	Nipal4	11	214112	protein_coding
ENSMUSG00000020412	Ascc2	11	75452	protein_coding
ENSMUSG00000020413	Hus1	11	15574	protein_coding
ENSMUSG00000019432	Ddx39b	17	53817	protein_coding
ENSMUSG00000020415	Pttg1	11	30939	protein_coding
ENSMUSG00000019437	Tlcd1	11	68385	protein_coding
ENSMUSG00000020400	Tnip1	11	57783	protein_coding
ENSMUSG00000020402	Vdac1	11	22333	protein_coding
ENSMUSG00000020407	Upp1	11	22271	protein_coding
ENSMUSG00000020409	Slu7	11	193116	protein_coding
ENSMUSG00000103144	Pcdhga1	18	93709	protein_coding
ENSMUSG00000009905	Kdsr	1	70750	protein_coding
ENSMUSG00000009907	Vps4b	1		protein_coding
ENSMUSG00000068270	Shroom4	X	208431	protein_coding
ENSMUSG00000103114	Gm32200	1	102634668	lncRNA
ENSMUSG00000068284	Usf3	16	207806	protein_coding
ENSMUSG00000103103	4833445I07Rik	9		lncRNA
ENSMUSG00000068299	Nat8f4	6	75541	protein_coding
ENSMUSG00000068290	Ddrgk1	2	77006	protein_coding
ENSMUSG00000117730	Gm5503	18		processed_pseudogene
ENSMUSG00000020290	Xpo1	11	103573	protein_coding
ENSMUSG00000020297	Nsg2	11	18197	protein_coding
ENSMUSG00000044258	Ctla2a	13	13024	protein_coding
ENSMUSG00000044254	Pcsk9	4	100102	protein_coding
ENSMUSG00000044252	Osbpl1a	18	64291	protein_coding
ENSMUSG00000044250	Pced1b	15	239647	protein_coding
ENSMUSG00000068240	Gm11808	4		protein_coding
ENSMUSG00000083899	Gm12346	11		transcribed_processed_pseudogene
ENSMUSG00000020280	Pus10	11	74467	protein_coding
ENSMUSG00000020282	Rhbdf1	11	13650	protein_coding
ENSMUSG00000020283	Pex13	11		protein_coding
ENSMUSG00000020284	Cfap410	10	67884	protein_coding
ENSMUSG00000020287	Mpg	11	268395	protein_coding
ENSMUSG00000020288	Ahsa2	11	268390	protein_coding
ENSMUSG00000020289	Nprl3	11	17168	protein_coding
ENSMUSG00000044243	Bhlha9	11	320522	protein_coding
ENSMUSG00000068250	Amn1	6	232566	protein_coding
ENSMUSG00000020271	Fbxw11	11	103583	protein_coding
ENSMUSG00000020272	Stk10	11	20868	protein_coding
ENSMUSG00000020273	Papolg	11	216578	protein_coding
ENSMUSG00000020275	Rel	11	19696	protein_coding
ENSMUSG00000117763	9830166K06Rik	19	402757	lncRNA
ENSMUSG00000020277	Pfkl	10	18641	protein_coding
ENSMUSG00000068264	Ap5s1	2	69596	protein_coding
ENSMUSG00000044231	Nhlrc1	13	105193	protein_coding
ENSMUSG00000019297	Nop9	14	67842	protein_coding
ENSMUSG00000019295	Tmem129	5		protein_coding
ENSMUSG00000068267	Cenpb	2	12616	protein_coding
ENSMUSG00000068262	Gm5879	6		processed_pseudogene
ENSMUSG00000068263	Efcc1	6	58229	protein_coding
ENSMUSG00000117775	Gm50462	18		lncRNA
ENSMUSG00000117771	Gm25432	19		processed_pseudogene
ENSMUSG00000117786	Gm10503	17		lncRNA
ENSMUSG00000058886	Deaf1	7	54006	protein_coding
ENSMUSG00000058881	Zfp516	18	329003	protein_coding
ENSMUSG00000068206	Pick1	15	18693	protein_coding
ENSMUSG00000068205	Macrod2	2	72899	protein_coding
ENSMUSG00000044296	Zfp879	11	214779	protein_coding
ENSMUSG00000058897	Col25a1	3	77018	protein_coding
ENSMUSG00000044288	Cnr1	4	12801	protein_coding
ENSMUSG00000044285	Ubb-ps	14	218963	transcribed_processed_pseudogene
ENSMUSG00000103183	Gm37090	4		TEC
ENSMUSG00000083844	Ube2d-ps	11	76508	transcribed_unprocessed_pseudogene
ENSMUSG00000068220	Lgals1	15	16852	protein_coding
ENSMUSG00000034987	Hrh2	13	15466	protein_coding
ENSMUSG00000044308	Ubr3	2	68795	protein_coding
ENSMUSG00000020340	Cyfip2	11	76884	protein_coding
ENSMUSG00000020346	Mgat1	11	17308	protein_coding
ENSMUSG00000020349	Ppp2ca	11	19052	protein_coding
ENSMUSG00000034981	Parm1	5		protein_coding
ENSMUSG00000020331	Hcn2	10	15166	protein_coding
ENSMUSG00000020333	Acsl6	11	216739	protein_coding
ENSMUSG00000020334	Slc22a4	11	30805	protein_coding
ENSMUSG00000020335	Zfp354b	11	27274	protein_coding
ENSMUSG00000058966	Tlcd3b	7	68952	protein_coding
ENSMUSG00000034973	Dop1a	9	320615	protein_coding
ENSMUSG00000034974	Dapk3	10	13144	protein_coding
ENSMUSG00000019359	Gdpd2	X	71584	protein_coding
ENSMUSG00000058975	Kcnc1	7	16502	protein_coding
ENSMUSG00000020321	Mdh1	11	17449	protein_coding
ENSMUSG00000020325	Fstl3	10	83554	protein_coding
ENSMUSG00000020326	Ccng1	11	12450	protein_coding
ENSMUSG00000020327	Fgf22	10	67112	protein_coding
ENSMUSG00000020328	Nudcd2	11	52653	protein_coding
ENSMUSG00000019320	Noxo1	17	71893	protein_coding
ENSMUSG00000020329	Polrmt	10	216151	protein_coding
ENSMUSG00000058979	Hdhd5	6	214932	protein_coding
ENSMUSG00000034957	Cebpa	7	12606	protein_coding
ENSMUSG00000034958	Atcay	10	16467	protein_coding
ENSMUSG00000034959	Rubcnl	14	271221	protein_coding
ENSMUSG00000020311	Erlec1	11	66753	protein_coding
ENSMUSG00000020312	Shc2	10	216148	protein_coding
ENSMUSG00000020315	Sptbn1	11	20742	protein_coding
ENSMUSG00000020319	Wdpcp	11	216560	protein_coding
ENSMUSG00000019338	Zfp687	3	78266	protein_coding
ENSMUSG00000034951	Cog7	7	233824	protein_coding
ENSMUSG00000020380	Rad50	11	19360	protein_coding
ENSMUSG00000020381	Mrnip	11	68067	protein_coding
ENSMUSG00000044349	Snhg11	2	319317	protein_coding
ENSMUSG00000020385	Clk4	11	12750	protein_coding
ENSMUSG00000020386	Sar1b	11	66397	protein_coding
ENSMUSG00000020387	Jade2	11	76901	protein_coding
ENSMUSG00000020388	Pdlim4	11	30794	protein_coding
ENSMUSG00000044348	Slc25a53	X	67062	protein_coding
ENSMUSG00000020389	Cdkl3	11	213084	protein_coding
ENSMUSG00000044345	Marveld1	19	277010	protein_coding
ENSMUSG00000044340	Phlpp1	1	98432	protein_coding
ENSMUSG00000020372	Rack1	11	14694	protein_coding
ENSMUSG00000020374	Rasgef1c	11	74563	protein_coding
ENSMUSG00000044339	Alkbh2	5	231642	protein_coding
ENSMUSG00000020375	Rufy1	11	216724	protein_coding
ENSMUSG00000020376	Rnf130	11	59044	protein_coding
ENSMUSG00000044337	Ackr3	1	12778	protein_coding
ENSMUSG00000020377	Ltc4s	11	17001	protein_coding
ENSMUSG00000058922	Gm10052	9		processed_pseudogene
ENSMUSG00000020361	Hspa4	11	15525	protein_coding
ENSMUSG00000020362	Cnot6	11	104625	protein_coding
ENSMUSG00000020363	Gfpt2	11	14584	protein_coding
ENSMUSG00000020364	Zfp354a	11	21408	protein_coding
ENSMUSG00000044328	Trp53i13	11	216964	protein_coding
ENSMUSG00000020366	Mapk9	11	26420	protein_coding
ENSMUSG00000020368	Canx	11	12330	protein_coding
ENSMUSG00000044320	1700001O22Rik	2	73598	protein_coding
ENSMUSG00000019362	D8Ertd738e	8	101966	protein_coding
ENSMUSG00000034997	Htr2a	14		protein_coding
ENSMUSG00000034998	Foxn2	17	14236	protein_coding
ENSMUSG00000117725	Gm50240	17		lncRNA
ENSMUSG00000044317	Gpr4	7	319197	protein_coding
ENSMUSG00000020354	Sgcd	11	24052	protein_coding
ENSMUSG00000020357	Flt4	11	14257	protein_coding
ENSMUSG00000020358	Hnrnpab	11	15384	protein_coding
ENSMUSG00000020359	Phykpl	11	72947	protein_coding
ENSMUSG00000019373	Cops3	11	26572	protein_coding
ENSMUSG00000117729	Gm5242	19		processed_pseudogene
ENSMUSG00000034993	Vat1	11	26949	protein_coding
ENSMUSG00000034994	Eef2	10	13629	protein_coding
ENSMUSG00000034902	Pip5k1c	10	18717	protein_coding
ENSMUSG00000034903	Cobll1	2	319876	protein_coding
ENSMUSG00000010936	Vac14	8	234729	protein_coding
ENSMUSG00000034906	Ncaph	2	215387	protein_coding
ENSMUSG00000034908	Sidt2	9	214597	protein_coding
ENSMUSG00000010914	Pdhx	2	27402	protein_coding
ENSMUSG00000010911	Apip	2	56369	protein_coding
ENSMUSG00000009927	Rps25	9	75617	protein_coding
ENSMUSG00000058900	Rsl1	13	380855	protein_coding
ENSMUSG00000034949	Zfr2	10	103406	protein_coding
ENSMUSG00000020300	Cpeb4	11	67579	protein_coding
ENSMUSG00000019302	Atp6v0a1	11	11975	protein_coding
ENSMUSG00000020303	Stc2	11	20856	protein_coding
ENSMUSG00000020305	Asb3	11	65257	protein_coding
ENSMUSG00000020307	Cdc34	10	216150	protein_coding
ENSMUSG00000020308	Tpgs1	10	110012	protein_coding
ENSMUSG00000020309	Chac2	11	68044	protein_coding
ENSMUSG00000034940	Synrg	11	217030	protein_coding
ENSMUSG00000019303	Psmc3ip	11	19183	protein_coding
ENSMUSG00000034931	Dhx8	11	217207	protein_coding
ENSMUSG00000034932	Mrpl54	10	66047	protein_coding
ENSMUSG00000034936	Arl4d	11	80981	protein_coding
ENSMUSG00000009995	Tafazzin	X	66826	protein_coding
ENSMUSG00000019312	Grb7	11	14786	protein_coding
ENSMUSG00000034930	Rtkn	6	20166	protein_coding
ENSMUSG00000034926	Dhcr24	4	74754	protein_coding
ENSMUSG00000034928	Rnf44	13	105239	protein_coding
ENSMUSG00000034910	Pygo1	9		protein_coding
ENSMUSG00000034911	Ushbp1	8	234395	protein_coding
ENSMUSG00000034912	Mdga2	12	320772	protein_coding
ENSMUSG00000034919	Ttc22	4	230576	protein_coding
ENSMUSG00000005417	Mprip	11	26936	protein_coding
ENSMUSG00000005413	Hmox1	8	15368	protein_coding
ENSMUSG00000005410	Mcm5	8	17218	protein_coding
ENSMUSG00000113255	Tes3-ps	13		protein_coding
ENSMUSG00000113288	Gm47982	12		TEC
ENSMUSG00000078350	Smim1	4	68859	protein_coding
ENSMUSG00000054474	Thnsl2	6	232078	protein_coding
ENSMUSG00000078440	Dohh	10		protein_coding
ENSMUSG00000054477	Kcnn2	18	140492	protein_coding
ENSMUSG00000103845	Gm19026	1		processed_pseudogene
ENSMUSG00000030494	Rhpn2	7	52428	protein_coding
ENSMUSG00000030495	Slc7a10	7	53896	protein_coding
ENSMUSG00000030493	Faap24	7	101831	protein_coding
ENSMUSG00000078435	AU041133	10	216177	protein_coding
ENSMUSG00000054484	Tmem62	2	96957	protein_coding
ENSMUSG00000103839	Gm37607	1		TEC
ENSMUSG00000103831	Gm37608	7		TEC
ENSMUSG00000030498	Gas2	7	14453	protein_coding
ENSMUSG00000030499	Kctd15	7	233107	protein_coding
ENSMUSG00000030486	Zfp108	7	54678	protein_coding
ENSMUSG00000029499	Pxmp2	5	19301	protein_coding
ENSMUSG00000054499	Dedd2	7	67379	protein_coding
ENSMUSG00000054493	Gm9947	1		lncRNA
ENSMUSG00000029486	Mrpl1	5	94061	protein_coding
ENSMUSG00000078453	Abracl	10	73112	protein_coding
ENSMUSG00000078451	Ppil6	10	73075	protein_coding
ENSMUSG00000029482	Aacs	5		protein_coding
ENSMUSG00000030471	Zdhhc13	7	243983	protein_coding
ENSMUSG00000113204	Gm46430	13	108168101	lncRNA
ENSMUSG00000029484	Anxa3	5	11745	protein_coding
ENSMUSG00000113216	Gm40841	13		lncRNA
ENSMUSG00000103800	Pcdha8	18	353235	protein_coding
ENSMUSG00000054434	Tmem120b	5	330189	protein_coding
ENSMUSG00000054452	Tle5	10	14797	protein_coding
ENSMUSG00000054453	Sytl5	X	236643	protein_coding
ENSMUSG00000054455	Vapb	2	56491	protein_coding
ENSMUSG00000078427	Sarnp	10	66118	protein_coding
ENSMUSG00000054457	9430021M05Rik	2		lncRNA
ENSMUSG00000078429	Ctdsp2	10	52468	protein_coding
ENSMUSG00000054459	Vsnl1	12	26950	protein_coding
ENSMUSG00000054469	Lclat1	17	225010	protein_coding
ENSMUSG00000029430	Ran	5	19384	protein_coding
ENSMUSG00000029432	Nipsnap2	5	14467	protein_coding
ENSMUSG00000029433	Diablo	5	66593	protein_coding
ENSMUSG00000029438	Bcl7a	5	77045	protein_coding
ENSMUSG00000029439	Sfswap	5	231769	protein_coding
ENSMUSG00000005469	Prkaca	8	18747	protein_coding
ENSMUSG00000029434	Vps33a	5	77573	protein_coding
ENSMUSG00000029436	Mmp17	5	23948	protein_coding
ENSMUSG00000030428	Ttyh1	7	57776	protein_coding
ENSMUSG00000030423	Pop4	7	66161	protein_coding
ENSMUSG00000030424	Zfp939	7	233147	transcribed_unprocessed_pseudogene
ENSMUSG00000030421	Uri1	7	19777	protein_coding
ENSMUSG00000029420	Rimbp2	5	231760	protein_coding
ENSMUSG00000029422	Rsrc2	5	208606	protein_coding
ENSMUSG00000054400	Cklf	8	75458	protein_coding
ENSMUSG00000029427	Zcchc8	5	70650	protein_coding
ENSMUSG00000029428	Stx2	5	13852	protein_coding
ENSMUSG00000029426	Scarb2	5	12492	protein_coding
ENSMUSG00000054409	Tmem74	15	239408	protein_coding
ENSMUSG00000054405	Dnajc8	4	68598	protein_coding
ENSMUSG00000030417	Pdcd5	7	56330	protein_coding
ENSMUSG00000054408	Spcs3	8	76687	protein_coding
ENSMUSG00000030413	Pglyrp1	7		protein_coding
ENSMUSG00000030410	Dmwd	7	13401	protein_coding
ENSMUSG00000030411	Nova2	7	384569	protein_coding
ENSMUSG00000054404	Slfn5	11	327978	protein_coding
ENSMUSG00000005442	Cic	7	71722	protein_coding
ENSMUSG00000029416	Slc15a4	5	100561	protein_coding
ENSMUSG00000005447	Pafah1b3	7	18476	protein_coding
ENSMUSG00000029419	Ajm1	2	381353	protein_coding
ENSMUSG00000029413	Naaa	5	67111	protein_coding
ENSMUSG00000029415	Sdad1	5	231452	protein_coding
ENSMUSG00000030409	Dmpk	7	13400	protein_coding
ENSMUSG00000030407	Qpctl	7	67369	protein_coding
ENSMUSG00000030406	Gipr	7	381853	protein_coding
ENSMUSG00000030403	Vasp	7	22323	protein_coding
ENSMUSG00000054412	Gm4793	1		lncRNA
ENSMUSG00000030401	Rtn2	7	20167	protein_coding
ENSMUSG00000054414	Slc30a7	3	66500	protein_coding
ENSMUSG00000030400	Ercc2	7	13871	protein_coding
ENSMUSG00000029405	G3bp2	5	23881	protein_coding
ENSMUSG00000029406	Pitpnm2	5	19679	protein_coding
ENSMUSG00000029407	Uso1	5	56041	protein_coding
ENSMUSG00000029408	Abcb9	5	56325	protein_coding
ENSMUSG00000029401	Rilpl2	5	80291	protein_coding
ENSMUSG00000029402	Snrnp35	5	76167	protein_coding
ENSMUSG00000029403	Cdkl2	5	53886	protein_coding
ENSMUSG00000029404	Arl6ip4	5		protein_coding
ENSMUSG00000103897	Pcdhga8	18	93716	protein_coding
ENSMUSG00000103898	Gm30238	12		TEC
ENSMUSG00000054428	Atpif1	4	11983	protein_coding
ENSMUSG00000054423	Cadps	14	27062	protein_coding
ENSMUSG00000054426	A930005H10Rik	3	68161	lncRNA
ENSMUSG00000029474	Rnf34	5	80751	protein_coding
ENSMUSG00000029475	Kdm2b	5	30841	protein_coding
ENSMUSG00000029470	P2rx4	5	18438	protein_coding
ENSMUSG00000029471	Camkk2	5	207565	protein_coding
ENSMUSG00000029472	Anapc5	5	59008	protein_coding
ENSMUSG00000029478	Ncor2	5	20602	protein_coding
ENSMUSG00000030469	Zfp719	7	210105	protein_coding
ENSMUSG00000029480	Dhx37	5	208144	protein_coding
ENSMUSG00000030465	Psd3	8	234353	protein_coding
ENSMUSG00000029463	Fam216a	5		protein_coding
ENSMUSG00000030452	Nipa2	7	93790	protein_coding
ENSMUSG00000029464	Gpn3	5		protein_coding
ENSMUSG00000029465	Arpc3	5	56378	protein_coding
ENSMUSG00000029466	Anapc7	5	56317	protein_coding
ENSMUSG00000030451	Herc2	7	15204	protein_coding
ENSMUSG00000029461	Fam168a	7	319604	protein_coding
ENSMUSG00000029462	Vps29	5	56433	protein_coding
ENSMUSG00000029467	Atp2a2	5	11938	protein_coding
ENSMUSG00000029468	P2rx7	5	18439	protein_coding
ENSMUSG00000029469	Ift81	5	12589	protein_coding
ENSMUSG00000029452	Tmem116	5	77462	protein_coding
ENSMUSG00000005483	Dnajb1	8	81489	protein_coding
ENSMUSG00000029455	Aldh2	5	11669	protein_coding
ENSMUSG00000005481	Ddx39a	8	68278	protein_coding
ENSMUSG00000029456	Acad10	5	71985	protein_coding
ENSMUSG00000029458	Brap	5	72399	protein_coding
ENSMUSG00000030447	Cyfip1	7	20430	protein_coding
ENSMUSG00000030446	Zfp273	13	212569	protein_coding
ENSMUSG00000030443	Zfp583	7	213011	protein_coding
ENSMUSG00000029442	Wdr66	5	269701	protein_coding
ENSMUSG00000029440	Psmd9	5	67151	protein_coding
ENSMUSG00000029449	Rhof	5	23912	protein_coding
ENSMUSG00000103857	Gm37249	9		TEC
ENSMUSG00000029446	Psph	5	100678	protein_coding
ENSMUSG00000029447	Cct6a	5	12466	protein_coding
ENSMUSG00000030435	U2af2	7	22185	protein_coding
ENSMUSG00000030432	Rpl28	7	19943	protein_coding
ENSMUSG00000019907	Ppp1r12a	10	17931	protein_coding
ENSMUSG00000019906	Lin7a	10	108030	protein_coding
ENSMUSG00000020900	Myh10	11	77579	protein_coding
ENSMUSG00000020901	Pik3r5	11	320207	protein_coding
ENSMUSG00000020902	Ntn1	11	18208	protein_coding
ENSMUSG00000020903	Stx8	11	55943	protein_coding
ENSMUSG00000020904	Cfap52	11	71860	protein_coding
ENSMUSG00000020905	Usp43	11	216835	protein_coding
ENSMUSG00000020908	Myh3	11	17883	protein_coding
ENSMUSG00000019916	P4ha1	10	18451	protein_coding
ENSMUSG00000019917	Septin10	10	103080	protein_coding
ENSMUSG00000044906	4930503L19Rik	18	269033	protein_coding
ENSMUSG00000020940	Efcab15	11	69441	protein_coding
ENSMUSG00000020941	Map3k14	11	53859	protein_coding
ENSMUSG00000020946	Gosr2	11	56494	protein_coding
ENSMUSG00000019947	Arid5b	10	71371	protein_coding
ENSMUSG00000019948	Actr6	10	67019	protein_coding
ENSMUSG00000020948	Klhl28	12	66689	protein_coding
ENSMUSG00000019945	Cabcoco1	10	73287	protein_coding
ENSMUSG00000020949	Fkbp3	12		protein_coding
ENSMUSG00000019943	Atp2b1	10	67972	protein_coding
ENSMUSG00000019944	Rhobtb1	10	69288	protein_coding
ENSMUSG00000005312	Ubqln1	13	56085	protein_coding
ENSMUSG00000019951	Uhrf1bp1l	10	75089	protein_coding
ENSMUSG00000020930	Ccdc103	11	73293	protein_coding
ENSMUSG00000020932	Gfap	11	14580	protein_coding
ENSMUSG00000020935	Dcakd	11	68087	protein_coding
ENSMUSG00000020936	Nmt1	11	18107	protein_coding
ENSMUSG00000020937	Plcd3	11	72469	protein_coding
ENSMUSG00000019952	Poc1b	10	382406	protein_coding
ENSMUSG00000019929	Dcn	10	13179	protein_coding
ENSMUSG00000019927	Ube2d1	10	216080	protein_coding
ENSMUSG00000020921	Tmem101	11	76547	protein_coding
ENSMUSG00000020922	Lsm12	11	268490	protein_coding
ENSMUSG00000020923	Ubtf	11	21429	protein_coding
ENSMUSG00000020925	Ccdc43	11	52715	protein_coding
ENSMUSG00000020926	Adam11	11	11488	protein_coding
ENSMUSG00000019923	Zwint	10	52696	protein_coding
ENSMUSG00000020928	Higd1b	11	75689	protein_coding
ENSMUSG00000020929	Eftud2	11	20624	protein_coding
ENSMUSG00000019920	Lims1	10	110829	protein_coding
ENSMUSG00000020910	Adprm	11	66358	protein_coding
ENSMUSG00000020912	Krt12	11	268482	protein_coding
ENSMUSG00000020914	Top2a	11	21973	protein_coding
ENSMUSG00000019935	Slc17a8	10	216227	protein_coding
ENSMUSG00000020917	Acly	11	104112	protein_coding
ENSMUSG00000020918	Kat2a	11	14534	protein_coding
ENSMUSG00000020919	Stat5b	11	20851	protein_coding
ENSMUSG00000113167	Gm48482	12		TEC
ENSMUSG00000113165	Gm47863	12		lncRNA
ENSMUSG00000054277	Arfgap3	15	66251	protein_coding
ENSMUSG00000078247	Airn	17	104103	lncRNA
ENSMUSG00000093880	Tmem181c-ps	17		unprocessed_pseudogene
ENSMUSG00000078249	Hmga1b	11	111241	protein_coding
ENSMUSG00000078234	Klhdc7a	4	242721	protein_coding
ENSMUSG00000078235	Fam43b	4	625638	protein_coding
ENSMUSG00000054280	Prr14l	5	215476	protein_coding
ENSMUSG00000113184	Gm49654	12		lncRNA
ENSMUSG00000029397	Rchy1	5	68098	protein_coding
ENSMUSG00000030386	Zfp606	7	67370	protein_coding
ENSMUSG00000029394	Cdk2ap1	5	13445	protein_coding
ENSMUSG00000030380	Mzf1	7	109889	protein_coding
ENSMUSG00000054364	Rhob	12	11852	protein_coding
ENSMUSG00000029387	Gtf2h3	5	209357	protein_coding
ENSMUSG00000030376	Slc8a2	7	110891	protein_coding
ENSMUSG00000029388	Eif2b1	5	209354	protein_coding
ENSMUSG00000029389	Ddx55	5	67848	protein_coding
ENSMUSG00000030374	Strn4	7	97387	protein_coding
ENSMUSG00000029385	Ccng2	5	12452	protein_coding
ENSMUSG00000103715	4933431K14Rik	9		TEC
ENSMUSG00000103713	Gm2136	3		TEC
ENSMUSG00000078317	F8a	X	14070	protein_coding
ENSMUSG00000029390	Tmed2	5	56334	protein_coding
ENSMUSG00000029392	Rilpl1	5	75695	protein_coding
ENSMUSG00000029376	Mthfd2l	5	665563	protein_coding
ENSMUSG00000103707	Pcdha6	18	12937	protein_coding
ENSMUSG00000078348	Sf3b5	10	66125	protein_coding
ENSMUSG00000078349	AW011738	4	100382	lncRNA
ENSMUSG00000029381	Shroom3	5	27428	protein_coding
ENSMUSG00000029364	Wsb2	5	59043	protein_coding
ENSMUSG00000054387	Mdm4	1	17248	protein_coding
ENSMUSG00000029366	Dck	5	13178	protein_coding
ENSMUSG00000030351	Tspan11	6	68498	protein_coding
ENSMUSG00000030352	Tspan9	6	109246	protein_coding
ENSMUSG00000029360	Gm9754	5		lncRNA
ENSMUSG00000029361	Nos1	5	18125	protein_coding
ENSMUSG00000030350	Prmt8	6	381813	protein_coding
ENSMUSG00000054383	Pnma1	12	70481	protein_coding
ENSMUSG00000029363	Rfc5	5	72151	protein_coding
ENSMUSG00000054381	Zfp747	7	269997	protein_coding
ENSMUSG00000044991	Shld1	2	73747	protein_coding
ENSMUSG00000030357	Fkbp4	6	14228	protein_coding
ENSMUSG00000054312	Mrps21	3	66292	protein_coding
ENSMUSG00000068959	Zfp619	7	70227	protein_coding
ENSMUSG00000054321	Taf4b	18		protein_coding
ENSMUSG00000068966	Zbtb34	2	241311	protein_coding
ENSMUSG00000068962	Zfp114	7	232966	protein_coding
ENSMUSG00000093930	Hmgcs1	13	208715	protein_coding
ENSMUSG00000093904	Tomm20	8	67952	protein_coding
ENSMUSG00000078307	AI593442	9	330941	protein_coding
ENSMUSG00000030397	Mark4	7	232944	protein_coding
ENSMUSG00000030393	Zik1	7	22775	protein_coding
ENSMUSG00000113121	Gm35161	13		lncRNA
ENSMUSG00000093910	Zfp853	5	330230	protein_coding
ENSMUSG00000029310	Nudt9	5	74167	protein_coding
ENSMUSG00000029311	Hsd17b11	5	114664	protein_coding
ENSMUSG00000029312	Klhl8	5	246293	protein_coding
ENSMUSG00000044949	Ubtd2	11	327900	protein_coding
ENSMUSG00000044948	Cfap43	19	100048534	protein_coding
ENSMUSG00000029319	Coq2	5	71883	protein_coding
ENSMUSG00000068917	Clk2	3		protein_coding
ENSMUSG00000029313	Aff1	5	17355	protein_coding
ENSMUSG00000029314	Gpat3	5	231510	protein_coding
ENSMUSG00000020982	Nemf	12	66244	protein_coding
ENSMUSG00000019984	Med23	10	70208	protein_coding
ENSMUSG00000020986	Sec23a	12	20334	protein_coding
ENSMUSG00000020988	L2hgdh	12	217666	protein_coding
ENSMUSG00000030309	Caprin2	6	232560	protein_coding
ENSMUSG00000030306	Tmtc1	6	387314	protein_coding
ENSMUSG00000030307	Slc6a11	6		protein_coding
ENSMUSG00000030304	Ergic2	6	67456	protein_coding
ENSMUSG00000030302	Atp2b2	6	11941	protein_coding
ENSMUSG00000030303	Far2	6	330450	protein_coding
ENSMUSG00000019988	Nedd1	10	17997	protein_coding
ENSMUSG00000030301	Ccdc91	6	67015	protein_coding
ENSMUSG00000019986	Ahi1	10	52906	protein_coding
[truncated: 12,787 more rows]

## Sheet: Table 2 - Dropped Genes
Supplemental Table 2A: Dropped genes with annotation and reason							Supplemental Table 2B: Dropped genes, summarized by gene_biotype
ensembl_gene_id	external_gene_name	chromosome_name	entrezgene_id	gene_biotype	drop_reason		gene_biotype	Count	Percent
ENSMUSG00000064336	mt-Tf	MT		Mt_tRNA	nonchromosomal		IG_C_gene	11	0.0270743
ENSMUSG00000064337	mt-Rnr1	MT		Mt_rRNA	nonchromosomal		IG_C_pseudogene	1	0.0024613
ENSMUSG00000064338	mt-Tv	MT		Mt_tRNA	nonchromosomal		IG_D_gene	19	0.0467646
ENSMUSG00000064339	mt-Rnr2	MT		Mt_rRNA	nonchromosomal		IG_D_pseudogene	4	0.00984518
ENSMUSG00000064340	mt-Tl1	MT		Mt_tRNA	nonchromosomal		IG_J_gene	14	0.0344581
ENSMUSG00000064341	mt-Nd1	MT	17716	protein_coding	nonchromosomal		IG_LV_gene	4	0.00984518
ENSMUSG00000064342	mt-Ti	MT		Mt_tRNA	nonchromosomal		IG_pseudogene	1	0.0024613
ENSMUSG00000064343	mt-Tq	MT		Mt_tRNA	nonchromosomal		IG_V_gene	218	0.536563
ENSMUSG00000064344	mt-Tm	MT		Mt_tRNA	nonchromosomal		IG_V_pseudogene	158	0.388885
ENSMUSG00000064345	mt-Nd2	MT	17717	protein_coding	nonchromosomal		lncRNA	9174	22.5799
ENSMUSG00000064346	mt-Tw	MT		Mt_tRNA	nonchromosomal		miRNA	2204	5.4247
ENSMUSG00000064347	mt-Ta	MT		Mt_tRNA	nonchromosomal		misc_RNA	561	1.38079
ENSMUSG00000064348	mt-Tn	MT		Mt_tRNA	nonchromosomal		Mt_rRNA	2	0.00492259
ENSMUSG00000064349	mt-Tc	MT		Mt_tRNA	nonchromosomal		Mt_tRNA	22	0.0541485
ENSMUSG00000064350	mt-Ty	MT		Mt_tRNA	nonchromosomal		polymorphic_pseudogene	79	0.194442
ENSMUSG00000064351	mt-Co1	MT	17708	protein_coding	nonchromosomal		processed_pseudogene	9733	23.9558
ENSMUSG00000064352	mt-Ts1	MT		Mt_tRNA	nonchromosomal		protein_coding	8379	20.6232
ENSMUSG00000064353	mt-Td	MT		Mt_tRNA	nonchromosomal		pseudogene	59	0.145216
ENSMUSG00000064354	mt-Co2	MT	17709	protein_coding	nonchromosomal		ribozyme	22	0.0541485
ENSMUSG00000064355	mt-Tk	MT		Mt_tRNA	nonchromosomal		rRNA	354	0.871299
ENSMUSG00000064356	mt-Atp8	MT	17706	protein_coding	nonchromosomal		scaRNA	51	0.125526
ENSMUSG00000064357	mt-Atp6	MT	17705	protein_coding	nonchromosomal		scRNA	1	0.0024613
ENSMUSG00000064358	mt-Co3	MT	17710	protein_coding	nonchromosomal		snoRNA	1505	3.70425
ENSMUSG00000064359	mt-Tg	MT		Mt_tRNA	nonchromosomal		snRNA	1381	3.39905
ENSMUSG00000064360	mt-Nd3	MT	17718	protein_coding	nonchromosomal		sRNA	2	0.00492259
ENSMUSG00000064361	mt-Tr	MT		Mt_tRNA	nonchromosomal		TEC	3109	7.65217
ENSMUSG00000065947	mt-Nd4l	MT	17720	protein_coding	nonchromosomal		TR_C_gene	7	0.0172291
ENSMUSG00000064363	mt-Nd4	MT	17719	protein_coding	nonchromosomal		TR_D_gene	4	0.00984518
ENSMUSG00000064364	mt-Th	MT		Mt_tRNA	nonchromosomal		TR_J_gene	70	0.172291
ENSMUSG00000064365	mt-Ts2	MT		Mt_tRNA	nonchromosomal		TR_J_pseudogene	10	0.024613
ENSMUSG00000064366	mt-Tl2	MT		Mt_tRNA	nonchromosomal		TR_V_gene	144	0.354427
ENSMUSG00000064367	mt-Nd5	MT	17721	protein_coding	nonchromosomal		TR_V_pseudogene	34	0.0836841
ENSMUSG00000064368	mt-Nd6	MT	17722	protein_coding	nonchromosomal		transcribed_processed_pseudogene	269	0.662089
ENSMUSG00000064369	mt-Te	MT		Mt_tRNA	nonchromosomal		transcribed_unitary_pseudogene	18	0.0443033
ENSMUSG00000064370	mt-Cytb	MT	17711	protein_coding	nonchromosomal		transcribed_unprocessed_pseudogene	245	0.603018
ENSMUSG00000064371	mt-Tt	MT		Mt_tRNA	nonchromosomal		translated_unprocessed_pseudogene	1	0.0024613
ENSMUSG00000064372	mt-Tp	MT		Mt_tRNA	nonchromosomal		unitary_pseudogene	61	0.150139
ENSMUSG00002074899		GL456372.1		miRNA	nonchromosomal		unprocessed_pseudogene	2698	6.64058
ENSMUSG00002074970		GL456385.1		miRNA	nonchromosomal
ENSMUSG00002076890		GL456381.1		miRNA	nonchromosomal		Total:	40629
ENSMUSG00000094915		GL456212.1	671917	protein_coding	nonchromosomal
ENSMUSG00000094303		JH584297.1	108168681	protein_coding	nonchromosomal
ENSMUSG00000096776	Vmn1r186	GL456219.1	100039479	protein_coding	nonchromosomal
ENSMUSG00000095041		JH584304.1		protein_coding	nonchromosomal
ENSMUSG00000095742		JH584295.1		protein_coding	nonchromosomal
ENSMUSG00000094722		JH584298.1	100862245	protein_coding	nonchromosomal
ENSMUSG00000095666		JH584296.1	100862115	protein_coding	nonchromosomal
ENSMUSG00000095250		GL456211.1	118568473	protein_coding	nonchromosomal
ENSMUSG00000094836		JH584299.1	100861655	protein_coding	nonchromosomal
ENSMUSG00002075400		GL456239.1		miRNA	nonchromosomal
ENSMUSG00000095019		JH584303.1		protein_coding	nonchromosomal
ENSMUSG00000079800		GL456210.1		protein_coding	nonchromosomal
ENSMUSG00000079222		GL456221.1		protein_coding	nonchromosomal
ENSMUSG00000094741		GL456354.1	100503733	protein_coding	nonchromosomal
ENSMUSG00002075729		GL456385.1		miRNA	nonchromosomal
ENSMUSG00000095787		GL456211.1		protein_coding	nonchromosomal
ENSMUSG00000096244		GL456219.1	100039499	protein_coding	nonchromosomal
ENSMUSG00000074720		GL456354.1		protein_coding	nonchromosomal
ENSMUSG00000096236		JH584297.1	100862192	protein_coding	nonchromosomal
ENSMUSG00000095092		GL456210.1		protein_coding	nonchromosomal
ENSMUSG00000079808		GL456212.1	102638047	protein_coding	nonchromosomal
ENSMUSG00000096100		GL456211.1		protein_coding	nonchromosomal
ENSMUSG00000094383		JH584299.1	108168683	protein_coding	nonchromosomal
ENSMUSG00000095728		JH584298.1		protein_coding	nonchromosomal
ENSMUSG00000096680		JH584296.1	102634529	protein_coding	nonchromosomal
ENSMUSG00000079192		GL456210.1		protein_coding	nonchromosomal
ENSMUSG00000094337		GL456354.1	665290	protein_coding	nonchromosomal
ENSMUSG00000094054		GL456211.1	100503923	processed_pseudogene	nonchromosomal
ENSMUSG00000096756		JH584297.1	100862202	protein_coding	nonchromosomal
ENSMUSG00000094874		GL456221.1	102633783	protein_coding	nonchromosomal
ENSMUSG00000095672		GL456211.1		protein_coding	nonchromosomal
ENSMUSG00000079794		GL456210.1		protein_coding	nonchromosomal
ENSMUSG00000095505		JH584296.1		protein_coding	nonchromosomal
ENSMUSG00000095076		JH584298.1		protein_coding	nonchromosomal
ENSMUSG00000095500		GL456221.1		protein_coding	nonchromosomal
ENSMUSG00000079190		GL456211.1	100041057	protein_coding	nonchromosomal
ENSMUSG00000094799		GL456210.1	105242404	protein_coding	nonchromosomal
ENSMUSG00000094474		JH584299.1	100041712	protein_coding	nonchromosomal
ENSMUSG00000095450		GL456221.1		protein_coding	nonchromosomal
ENSMUSG00000094728		GL456221.1		protein_coding	nonchromosomal
ENSMUSG00000095570		GL456354.1	624931	protein_coding	nonchromosomal
ENSMUSG00000094791		JH584299.1		protein_coding	nonchromosomal
ENSMUSG00000094514		GL456211.1	102636558	protein_coding	nonchromosomal
ENSMUSG00000062783	Csprs	GL456221.1	114564	protein_coding	nonchromosomal
ENSMUSG00000096550	Gm16367	JH584299.1	545762	protein_coding	nonchromosomal
ENSMUSG00000096728		GL456354.1	665755	protein_coding	nonchromosomal
ENSMUSG00000096808		GL456221.1		protein_coding	nonchromosomal
ENSMUSG00000094172		JH584299.1	620551	protein_coding	nonchromosomal
ENSMUSG00000094887		JH584299.1	100041806	protein_coding	nonchromosomal
ENSMUSG00000091585		JH584299.1	108168685	protein_coding	nonchromosomal
ENSMUSG00000095763		JH584299.1	100039010	protein_coding	nonchromosomal
ENSMUSG00000095523		JH584299.1	100038995	protein_coding	nonchromosomal
ENSMUSG00000095475		JH584299.1	545763	protein_coding	nonchromosomal
ENSMUSG00000094855		JH584299.1	620639	protein_coding	nonchromosomal
ENSMUSG00000100384	Gm28489	Y		unprocessed_pseudogene	lowcount
ENSMUSG00000100216	Gm21867	Y		unprocessed_pseudogene	lowcount
ENSMUSG00000099641	Gm29448	Y		unprocessed_pseudogene	lowcount
ENSMUSG00000100271	Gm21127	Y	108168549	unprocessed_pseudogene	lowcount
ENSMUSG00000099695	Gm28488	Y		lncRNA	lowcount
ENSMUSG00000095634	Gm20816	Y	100039810	protein_coding	lowcount
ENSMUSG00000100399	Gm28491	Y		lncRNA	lowcount
ENSMUSG00000101393	Gm29447	Y		lncRNA	lowcount
ENSMUSG00000100885	Gm29446	Y		lncRNA	lowcount
ENSMUSG00000101120	Gm29452	Y		processed_pseudogene	lowcount
ENSMUSG00000101216	Gm29451	Y		unprocessed_pseudogene	lowcount
ENSMUSG00000100032	Gm20817	Y		protein_coding	lowcount
ENSMUSG00000094789	Gm28490	Y		protein_coding	lowcount
ENSMUSG00000101080	Gm28633	Y		lncRNA	lowcount
ENSMUSG00000094444	Gm21562	Y		lncRNA	lowcount
ENSMUSG00000100308	Gm29410	Y		unprocessed_pseudogene	lowcount
ENSMUSG00000101423	Gm28298	Y		lncRNA	lowcount
ENSMUSG00000095626	Gm21572	Y		lncRNA	lowcount
ENSMUSG00000101761	Gm28297	Y		lncRNA	lowcount
ENSMUSG00000101106	Gm28819	Y		transcribed_unprocessed_pseudogene	lowcount
ENSMUSG00000099493	Gm21753	Y		unprocessed_pseudogene	lowcount
ENSMUSG00000096777	Gm21723	Y		lncRNA	lowcount
ENSMUSG00000102119	Gm28462	Y		lncRNA	lowcount
ENSMUSG00000101147	Gm20818	Y	108168663	unprocessed_pseudogene	lowcount
ENSMUSG00000101143	Gm21151	Y	108168603	unprocessed_pseudogene	lowcount
ENSMUSG00000100739	Gm28296	Y		lncRNA	lowcount
ENSMUSG00000095345	Gm21821	Y		lncRNA	lowcount
ENSMUSG00000102005	Gm29409	Y		lncRNA	lowcount
ENSMUSG00000101491	Gm28632	Y		lncRNA	lowcount
ENSMUSG00000100709	Gm28295	Y		lncRNA	lowcount
ENSMUSG00000095968	Gm21842	Y		lncRNA	lowcount
ENSMUSG00000100624	Gm28101	Y		unprocessed_pseudogene	lowcount
ENSMUSG00000101779	Gm28170	Y	108168560	lncRNA	lowcount
ENSMUSG00000094529	Gm21744	Y		unprocessed_pseudogene	lowcount
ENSMUSG00000102388	Gm33815	Y		protein_coding	lowcount
ENSMUSG00000102131	Gm21160	Y	108168608	unprocessed_pseudogene	lowcount
ENSMUSG00000101745	Gm28764	Y		lncRNA	lowcount
ENSMUSG00000094699	Gm28637	Y		unprocessed_pseudogene	lowcount
ENSMUSG00000100659	Gm28636	Y		unprocessed_pseudogene	lowcount
ENSMUSG00000101254	Gm20932	Y	108168604	unprocessed_pseudogene	lowcount
ENSMUSG00000100957	Gm28762	Y		lncRNA	lowcount
ENSMUSG00000100976	Gm29134	Y		unprocessed_pseudogene	lowcount
ENSMUSG00000099756	Gm28763	Y		lncRNA	lowcount
ENSMUSG00000100489	Gm28303	Y		unprocessed_pseudogene	lowcount
ENSMUSG00000101239	Gm28304	Y		processed_pseudogene	lowcount
ENSMUSG00000100971	Gm28824	Y		lncRNA	lowcount
ENSMUSG00000099555	Gm28081	Y		lncRNA	lowcount
ENSMUSG00000101369	Gm28080	Y		unprocessed_pseudogene	lowcount
ENSMUSG00000101096	Gm21524	Y	108168600	unprocessed_pseudogene	lowcount
ENSMUSG00000095263	Gm21094	Y		protein_coding	lowcount
ENSMUSG00000096272	Gm21588	Y		lncRNA	lowcount
ENSMUSG00000099426	Gm28761	Y		lncRNA	lowcount
ENSMUSG00000096711	Gm21599	Y		lncRNA	lowcount
ENSMUSG00000101728	Gm28765	Y		lncRNA	lowcount
ENSMUSG00000100509	Gm21810	Y		unprocessed_pseudogene	lowcount
ENSMUSG00000095553	Gm21916	Y		lncRNA	lowcount
ENSMUSG00000099550	Gm28079	Y	75204	protein_coding	lowcount
ENSMUSG00000102065	Gm28302	Y		unprocessed_pseudogene	lowcount
ENSMUSG00000101099	Gm29191	Y		lncRNA	lowcount
ENSMUSG00000100278	Gm28082	Y		lncRNA	lowcount
ENSMUSG00000095049	Gm21756	Y		unprocessed_pseudogene	lowcount
ENSMUSG00000100692	Gm21672	Y	100862360	unprocessed_pseudogene	lowcount
ENSMUSG00000101601	Gm28210	Y		lncRNA	lowcount
ENSMUSG00000099530	Gm29644	Y		protein_coding	lowcount
ENSMUSG00000101516	Gm29074	Y		lncRNA	lowcount
ENSMUSG00000101359	Gm28211	Y		unprocessed_pseudogene	lowcount
ENSMUSG00000094052	Gm21118	Y	100861667	protein_coding	lowcount
ENSMUSG00000100790	Gm28518	Y		lncRNA	lowcount
ENSMUSG00000101302	Gm28519	Y		lncRNA	lowcount
ENSMUSG00000102125	Gm28520	Y		lncRNA	lowcount
ENSMUSG00000101725	Gm29423	Y		protein_coding	lowcount
ENSMUSG00000099948	Gm29424	Y		unprocessed_pseudogene	lowcount
ENSMUSG00000104442	4932431L22Rik	Y	619557	TEC	lowcount
ENSMUSG00000101440	Gm29425	Y		lncRNA	lowcount
ENSMUSG00000095011	Gm20838	Y		protein_coding	lowcount
ENSMUSG00000094616	Gm20888	Y	108168524	protein_coding	lowcount
ENSMUSG00000094064	Gm21626	Y		lncRNA	lowcount
ENSMUSG00000100653	Gm28238	Y		lncRNA	lowcount
ENSMUSG00000101421	Gm28433	Y		processed_pseudogene	lowcount
ENSMUSG00000099461	Gm28521	Y		lncRNA	lowcount
ENSMUSG00000101706	Gm28431	Y		lncRNA	lowcount
ENSMUSG00000096532	Gm21633	Y		lncRNA	lowcount
ENSMUSG00000101627	Gm28432	Y		lncRNA	lowcount
ENSMUSG00000101852	Gm20886	Y		unprocessed_pseudogene	lowcount
ENSMUSG00000101681	Gm28522	Y		lncRNA	lowcount
ENSMUSG00000099438	Gm21808	Y		unprocessed_pseudogene	lowcount
ENSMUSG00000101870	Gm21745	Y		unprocessed_pseudogene	lowcount
ENSMUSG00000101472	Gm28517	Y		lncRNA	lowcount
ENSMUSG00000101407	Gm29532	Y		lncRNA	lowcount
ENSMUSG00000099500	Gm29531	Y		lncRNA	lowcount
ENSMUSG00000101786	Gm28840	Y	102632557	transcribed_unprocessed_pseudogene	lowcount
ENSMUSG00000100097	Gm28464	Y		lncRNA	lowcount
ENSMUSG00000099806	Gm28841	Y		unprocessed_pseudogene	lowcount
ENSMUSG00000101474	Gm29656	Y		lncRNA	lowcount
ENSMUSG00000099704	Gm28842	Y		lncRNA	lowcount
ENSMUSG00000101383	Gm28843	Y		unprocessed_pseudogene	lowcount
ENSMUSG00000099737	Gm29655	Y	108168560	lncRNA	lowcount
ENSMUSG00000099914	Gm28837	Y		unprocessed_pseudogene	lowcount
ENSMUSG00000101417	Gm21647	Y		unprocessed_pseudogene	lowcount
ENSMUSG00000101654	Gm29653	Y		lncRNA	lowcount
ENSMUSG00000099369	Gm28838	Y		processed_pseudogene	lowcount
ENSMUSG00000101808	Gm29654	Y		lncRNA	lowcount
ENSMUSG00000101893	Gm28839	Y		lncRNA	lowcount
ENSMUSG00000099910	Gm29651	Y		unprocessed_pseudogene	lowcount
ENSMUSG00000100442	Gm20866	Y	108168528	unprocessed_pseudogene	lowcount
ENSMUSG00000101518	Gm20868	Y		unprocessed_pseudogene	lowcount
ENSMUSG00000099818	Gm29652	Y		unprocessed_pseudogene	lowcount
ENSMUSG00000100500	Gm29080	Y		lncRNA	lowcount
ENSMUSG00000100677	Gm21184	Y	108168664	unprocessed_pseudogene	lowcount
ENSMUSG00000100171	Gm21201	Y	108168607	unprocessed_pseudogene	lowcount
ENSMUSG00000101374	Gm28844	Y		transcribed_processed_pseudogene	lowcount
ENSMUSG00000101255	Gm21841	Y		unprocessed_pseudogene	lowcount
ENSMUSG00000099463	Gm29081	Y		lncRNA	lowcount
ENSMUSG00000101713	Gm28668	Y		lncRNA	lowcount
ENSMUSG00000100745	Gm29077	Y		lncRNA	lowcount
ENSMUSG00000101341	Gm29076	Y		unprocessed_pseudogene	lowcount
ENSMUSG00000099531	Gm20869	Y		protein_coding	lowcount
ENSMUSG00000100193	Gm29079	Y		unprocessed_pseudogene	lowcount
ENSMUSG00000100008	Gm28481	Y		processed_pseudogene	lowcount
ENSMUSG00000099651	Gm29078	Y		lncRNA	lowcount
ENSMUSG00000101134	Gm28482	Y		lncRNA	lowcount
ENSMUSG00000101787	Gm20853	Y	108168615	unprocessed_pseudogene	lowcount
ENSMUSG00000100537	Gm28485	Y		lncRNA	lowcount
ENSMUSG00000101043	Gm29075	Y		unprocessed_pseudogene	lowcount
ENSMUSG00000100535	Gm20870	Y	73329	protein_coding	lowcount
ENSMUSG00000099390	Gm29225	Y		lncRNA	lowcount
ENSMUSG00000099738	Gm28483	Y		unprocessed_pseudogene	lowcount
ENSMUSG00000100422	Gm29226	Y		lncRNA	lowcount
ENSMUSG00000101988	Gm28484	Y		unprocessed_pseudogene	lowcount
ENSMUSG00000100385	Gm29227	Y		processed_pseudogene	lowcount
ENSMUSG00000101336	Gm28480	Y		unprocessed_pseudogene	lowcount
ENSMUSG00000100064	Gm28339	Y		unprocessed_pseudogene	lowcount
ENSMUSG00000101593	Gm20842	Y	100040429	unprocessed_pseudogene	lowcount
ENSMUSG00000095793	Gm20855	Y	108168545	protein_coding	lowcount
ENSMUSG00000101444	Gm29179	Y		transcribed_unprocessed_pseudogene	lowcount
ENSMUSG00000099733	Gm21880	Y		unprocessed_pseudogene	lowcount
ENSMUSG00000101339	Gm29180	Y		processed_pseudogene	lowcount
ENSMUSG00000101626	Gm29386	Y		lncRNA	lowcount
ENSMUSG00000099731	Gm29181	Y		unprocessed_pseudogene	lowcount
ENSMUSG00000101091	Gm29384	Y		lncRNA	lowcount
ENSMUSG00000100229	Gm21896	Y		unprocessed_pseudogene	lowcount
ENSMUSG00000101691	Gm29280	Y		unprocessed_pseudogene	lowcount
ENSMUSG00000100540	Gm20799	Y		unprocessed_pseudogene	lowcount
ENSMUSG00000100244	Gm29279	Y		unprocessed_pseudogene	lowcount
ENSMUSG00000096902	Gm20843	Y	108168524	protein_coding	lowcount
ENSMUSG00000100694	Gm29182	Y		lncRNA	lowcount
ENSMUSG00000099799	Gm28260	Y		lncRNA	lowcount
ENSMUSG00000099999	Gm21795	Y		unprocessed_pseudogene	lowcount
ENSMUSG00000101844	Gm20844	Y	108168612	unprocessed_pseudogene	lowcount
ENSMUSG00000101806	Gm28261	Y		unprocessed_pseudogene	lowcount
ENSMUSG00000101632	Gm28264	Y		lncRNA	lowcount
ENSMUSG00000099525	Gm21872	Y		unprocessed_pseudogene	lowcount
ENSMUSG00000100749	Gm20798	Y	108168649	unprocessed_pseudogene	lowcount
ENSMUSG00000099963	Gm28463	Y		lncRNA	lowcount
ENSMUSG00000100898	Gm29178	Y		transcribed_unprocessed_pseudogene	lowcount
ENSMUSG00000100299	Gm28584	Y		unprocessed_pseudogene	lowcount
ENSMUSG00000101857	Gm21757	Y		unprocessed_pseudogene	lowcount
ENSMUSG00000101127	Gm28585	Y		lncRNA	lowcount
ENSMUSG00000101836	Gm28968	Y		unprocessed_pseudogene	lowcount
ENSMUSG00000102008	Gm28495	Y		processed_pseudogene	lowcount
ENSMUSG00000100869	Gm20846	Y	108168580	unprocessed_pseudogene	lowcount
ENSMUSG00000101277	Gm20847	Y	108168624	unprocessed_pseudogene	lowcount
ENSMUSG00000099371	Gm20848	Y	108168623	unprocessed_pseudogene	lowcount
ENSMUSG00000102129	Gm28969	Y		transcribed_unprocessed_pseudogene	lowcount
ENSMUSG00000100359	Gm21766	Y		unprocessed_pseudogene	lowcount
ENSMUSG00000099495	Gm20800	Y	108168651	unprocessed_pseudogene	lowcount
ENSMUSG00000101747	Gm21683	Y	100862371	unprocessed_pseudogene	lowcount
ENSMUSG00000096650	Gm20896	Y	108168555	protein_coding	lowcount
ENSMUSG00000102058	Gm28470	Y		lncRNA	lowcount
ENSMUSG00000100034	Gm28469	Y		lncRNA	lowcount
ENSMUSG00000099589	Gm21898	Y		unprocessed_pseudogene	lowcount
ENSMUSG00000100263	Gm28468	Y		unprocessed_pseudogene	lowcount
ENSMUSG00000100379	Gm28677	Y		transcribed_unprocessed_pseudogene	lowcount
ENSMUSG00000101575	Gm20898	Y	100042013	unprocessed_pseudogene	lowcount
ENSMUSG00000101715	Gm21855	Y		unprocessed_pseudogene	lowcount
ENSMUSG00000100785	Gm29333	Y		unprocessed_pseudogene	lowcount
ENSMUSG00000101425	Gm29255	Y		lncRNA	lowcount
ENSMUSG00000100698	Gm20902	Y	108168561	unprocessed_pseudogene	lowcount
ENSMUSG00000099822	Gm28332	Y		lncRNA	lowcount
ENSMUSG00000099547	Gm28678	Y		unprocessed_pseudogene	lowcount
ENSMUSG00000101781	Gm28333	Y		lncRNA	lowcount
ENSMUSG00000101271	Gm28334	Y		unprocessed_pseudogene	lowcount
ENSMUSG00000099504	Gm28335	Y		unprocessed_pseudogene	lowcount
ENSMUSG00000099782	Gm20903	Y	100042110	protein_coding	lowcount
ENSMUSG00000101377	Gm28336	Y		lncRNA	lowcount
ENSMUSG00000101038	Gm28272	Y		unprocessed_pseudogene	lowcount
ENSMUSG00000101709	Gm28337	Y		unprocessed_pseudogene	lowcount
ENSMUSG00000100604	Gm29256	Y		processed_pseudogene	lowcount
ENSMUSG00000099554	Gm28259	Y		lncRNA	lowcount
ENSMUSG00000099814	Gm28338	Y		lncRNA	lowcount
ENSMUSG00000101757	Gm28273	Y		unprocessed_pseudogene	lowcount
ENSMUSG00000100316	Gm28812	Y		unprocessed_pseudogene	lowcount
ENSMUSG00000101284	Gm28811	Y		lncRNA	lowcount
ENSMUSG00000100179	Gm21715	Y		unprocessed_pseudogene	lowcount
ENSMUSG00000100651	Gm28810	Y		lncRNA	lowcount
ENSMUSG00000101933	Gm20835	Y	108168509	protein_coding	lowcount
ENSMUSG00000100647	Gm29027	Y		lncRNA	lowcount
ENSMUSG00000101815	Gm29028	Y		lncRNA	lowcount
ENSMUSG00000099685	Gm29617	Y		transcribed_unprocessed_pseudogene	lowcount
ENSMUSG00000101538	Gm29029	Y		unprocessed_pseudogene	lowcount
ENSMUSG00000100251	Gm29615	Y		unprocessed_pseudogene	lowcount
ENSMUSG00000100983	Gm29030	Y		unprocessed_pseudogene	lowcount
ENSMUSG00000101774	Gm29616	Y		lncRNA	lowcount
ENSMUSG00000101820	Gm29023	Y		lncRNA	lowcount
ENSMUSG00000100283	Gm29024	Y		unprocessed_pseudogene	lowcount
ENSMUSG00000099883	Gm21784	Y		unprocessed_pseudogene	lowcount
ENSMUSG00000099832	Gm29025	Y		lncRNA	lowcount
ENSMUSG00000100363	Gm20805	Y	108168562	unprocessed_pseudogene	lowcount
ENSMUSG00000101246	Gm29026	Y		unprocessed_pseudogene	lowcount
ENSMUSG00000100276	Gm29618	Y		unprocessed_pseudogene	lowcount
ENSMUSG00000101382	Gm28213	Y		unprocessed_pseudogene	lowcount
ENSMUSG00000101318	Gm29109	Y		unprocessed_pseudogene	lowcount
ENSMUSG00000099967	Gm28212	Y		lncRNA	lowcount
ENSMUSG00000100805	Gm29108	Y		lncRNA	lowcount
ENSMUSG00000101161	Gm21799	Y		unprocessed_pseudogene	lowcount
ENSMUSG00000100705	Gm28227	Y		unprocessed_pseudogene	lowcount
ENSMUSG00000101528	Gm29110	Y		protein_coding	lowcount
ENSMUSG00000099661	Gm28781	Y		unprocessed_pseudogene	lowcount
ENSMUSG00000101157	Gm20905	Y	108168510	protein_coding	lowcount
ENSMUSG00000099712	Gm29411	Y		unprocessed_pseudogene	lowcount
ENSMUSG00000094507	Gm21913	Y		protein_coding	lowcount
ENSMUSG00000100115	Gm28174	Y		lncRNA	lowcount
ENSMUSG00000099586	Gm28222	Y		unprocessed_pseudogene	lowcount
ENSMUSG00002075716	5S_rRNA	Y		rRNA	lowcount
ENSMUSG00000100066	Gm21835	Y		unprocessed_pseudogene	lowcount
ENSMUSG00000101881	Gm21076	Y	108168670	unprocessed_pseudogene	lowcount
ENSMUSG00000101879	Gm28820	Y		lncRNA	lowcount
ENSMUSG00000101218	Gm29416	Y		lncRNA	lowcount
ENSMUSG00000099412	Gm28223	Y		processed_pseudogene	lowcount
ENSMUSG00002075673	5S_rRNA	Y		rRNA	lowcount
ENSMUSG00000101831	Gm29412	Y		unprocessed_pseudogene	lowcount
ENSMUSG00000101128	Gm21869	Y		unprocessed_pseudogene	lowcount
ENSMUSG00000101788	Gm20813	Y	108168671	unprocessed_pseudogene	lowcount
ENSMUSG00000100428	Gm29413	Y		unprocessed_pseudogene	lowcount
ENSMUSG00000102087	Gm28790	Y		unprocessed_pseudogene	lowcount
ENSMUSG00000099601	Gm29671	Y		lncRNA	lowcount
ENSMUSG00000101704	Gm21878	Y		unprocessed_pseudogene	lowcount
ENSMUSG00000101428	Gm29272	Y		unprocessed_pseudogene	lowcount
ENSMUSG00000101349	Gm28162	Y		unprocessed_pseudogene	lowcount
ENSMUSG00000100140	Gm28789	Y		lncRNA	lowcount
ENSMUSG00000101710	Gm20922	Y		unprocessed_pseudogene	lowcount
ENSMUSG00000094575	Gm20738	Y	382133	protein_coding	lowcount
ENSMUSG00000101146	Gm20814	Y	108167378	protein_coding	lowcount
ENSMUSG00000099499	Gm28787	Y		unprocessed_pseudogene	lowcount
ENSMUSG00000101213	Gm28788	Y		processed_pseudogene	lowcount
ENSMUSG00000100952	Gm28545	Y		lncRNA	lowcount
ENSMUSG00000099730	Gm28547	Y		lncRNA	lowcount
ENSMUSG00000099896	Gm29278	Y		lncRNA	lowcount
ENSMUSG00000101873	Gm28546	Y		unprocessed_pseudogene	lowcount
ENSMUSG00000101980	Gm21922	Y		unprocessed_pseudogene	lowcount
ENSMUSG00000100203	Gm21924	Y		unprocessed_pseudogene	lowcount
ENSMUSG00000100669	Gm21111	Y	108168576	unprocessed_pseudogene	lowcount
ENSMUSG00000099460	Gm21735	Y		unprocessed_pseudogene	lowcount
ENSMUSG00000100260	Gm28608	Y		unprocessed_pseudogene	lowcount
ENSMUSG00000100675	Gm28607	Y		unprocessed_pseudogene	lowcount
ENSMUSG00000099807	Gm28771	Y		lncRNA	lowcount
ENSMUSG00000101435	Gm28772	Y		lncRNA	lowcount
ENSMUSG00000100544	Gm28606	Y		lncRNA	lowcount
ENSMUSG00000100883	Gm28773	Y		unprocessed_pseudogene	lowcount
ENSMUSG00000100902	Gm20850	Y	100040712	protein_coding	lowcount
ENSMUSG00000100892	Gm20897	Y	108168548	protein_coding	lowcount
ENSMUSG00000100673	Gm29574	Y		unprocessed_pseudogene	lowcount
ENSMUSG00000101050	Gm28774	Y		lncRNA	lowcount
ENSMUSG00000102025	Gm29575	Y		processed_pseudogene	lowcount
ENSMUSG00000099793	Gm28775	Y		lncRNA	lowcount
ENSMUSG00000099944	Gm21875	Y		unprocessed_pseudogene	lowcount
ENSMUSG00000100226	Gm20904	Y		unprocessed_pseudogene	lowcount
ENSMUSG00000100699	Gm21765	Y		unprocessed_pseudogene	lowcount
ENSMUSG00000096438	Gapdh-ps15	Y		processed_pseudogene	lowcount
ENSMUSG00000101957	Gm29576	Y		unprocessed_pseudogene	lowcount
ENSMUSG00000101071	Gm29577	Y		unprocessed_pseudogene	lowcount
ENSMUSG00000099351	Gm28776	Y		unprocessed_pseudogene	lowcount
ENSMUSG00000099489	Gm21787	Y		unprocessed_pseudogene	lowcount
ENSMUSG00000099425	Gm29573	Y		unprocessed_pseudogene	lowcount
ENSMUSG00000100845	Gm28770	Y		unprocessed_pseudogene	lowcount
ENSMUSG00000101020	Gm28377	Y		unprocessed_pseudogene	lowcount
ENSMUSG00000096275	Gm20901	Y		unprocessed_pseudogene	lowcount
ENSMUSG00000094404	Gm21776	Y		protein_coding	lowcount
ENSMUSG00000101408	Gm21155	Y	108168605	unprocessed_pseudogene	lowcount
ENSMUSG00000101771	Gm28176	Y		lncRNA	lowcount
ENSMUSG00000100719	Gm28786	Y		lncRNA	lowcount
ENSMUSG00000100643	Gm21163	Y	108168659	unprocessed_pseudogene	lowcount
ENSMUSG00000101898	Gm28122	Y		unprocessed_pseudogene	lowcount
ENSMUSG00000101740	Gm29360	Y		lncRNA	lowcount
ENSMUSG00000100050	Gm28121	Y		unprocessed_pseudogene	lowcount
ENSMUSG00000101292	Gm29496	Y		unprocessed_pseudogene	lowcount
ENSMUSG00000100588	Gm29497	Y		lncRNA	lowcount
ENSMUSG00000100708	Gm21173	Y		protein_coding	lowcount
ENSMUSG00000102050	Gm29499	Y		unprocessed_pseudogene	lowcount
ENSMUSG00000101238	Gm28123	Y		unprocessed_pseudogene	lowcount
ENSMUSG00000100406	Gm28120	Y		processed_pseudogene	lowcount
ENSMUSG00000099526	Gm29313	Y		lncRNA	lowcount
ENSMUSG00000101040	Gm29498	Y		lncRNA	lowcount
ENSMUSG00000100560	Gm21180	Y	100861743	unprocessed_pseudogene	lowcount
ENSMUSG00000101272	Gm36782	Y		lncRNA	lowcount
ENSMUSG00000101478	Gm20859	Y	108168556	unprocessed_pseudogene	lowcount
ENSMUSG00000101633	Gm29839	Y		lncRNA	lowcount
ENSMUSG00000101283	Gm29314	Y		unprocessed_pseudogene	lowcount
ENSMUSG00000101727	Gm29495	Y		unprocessed_pseudogene	lowcount
ENSMUSG00000100907	Gm29310	Y		unprocessed_pseudogene	lowcount
ENSMUSG00000101124	Gm28371	Y		unprocessed_pseudogene	lowcount
ENSMUSG00000101960	Gm29311	Y		lncRNA	lowcount
ENSMUSG00000099723	Gm28595	Y		lncRNA	lowcount
ENSMUSG00000095179	Gm21638	Y	108168532	unprocessed_pseudogene	lowcount
ENSMUSG00000104381	Gm37032	Y		TEC	lowcount
ENSMUSG00000101917	Gm29312	Y		unprocessed_pseudogene	lowcount
ENSMUSG00000101205	Gm29308	Y		processed_pseudogene	lowcount
ENSMUSG00000100526	Gm29309	Y		lncRNA	lowcount
ENSMUSG00000101785	Gm28702	Y		lncRNA	lowcount
ENSMUSG00000100149	Gm28701	Y		lncRNA	lowcount
ENSMUSG00000101602	Gm28700	Y		unprocessed_pseudogene	lowcount
ENSMUSG00000093895	Gm21865	Y	108168511	protein_coding	lowcount
ENSMUSG00000099953	Gm28699	Y		unprocessed_pseudogene	lowcount
ENSMUSG00000100043	Gm29433	Y		lncRNA	lowcount
ENSMUSG00000102032	Gm28705	Y		processed_pseudogene	lowcount
ENSMUSG00000099786	Gm29215	Y		lncRNA	lowcount
ENSMUSG00000100823	Gm28704	Y		lncRNA	lowcount
ENSMUSG00000094354	Gm21882	Y		protein_coding	lowcount
ENSMUSG00000095725	Gm21801	Y		lncRNA	lowcount
ENSMUSG00000099416	Gm28540	Y		lncRNA	lowcount
ENSMUSG00000100900	Gm28850	Y		lncRNA	lowcount
ENSMUSG00000095433	Gm21914	Y		lncRNA	lowcount
ENSMUSG00000094647	Gm21650	Y	108168524	protein_coding	lowcount
ENSMUSG00000100508	Gm28617	Y		lncRNA	lowcount
ENSMUSG00000099646	Gm28541	Y		lncRNA	lowcount
ENSMUSG00000100771	Gm28618	Y		processed_pseudogene	lowcount
ENSMUSG00000101090	Gm28619	Y		lncRNA	lowcount
ENSMUSG00000099535	Gm28542	Y		unprocessed_pseudogene	lowcount
ENSMUSG00000099606	Gm28537	Y		processed_pseudogene	lowcount
ENSMUSG00000100063	Gm28538	Y		lncRNA	lowcount
ENSMUSG00000100644	Gm20793	Y	100039014	unprocessed_pseudogene	lowcount
ENSMUSG00002075449		Y		miRNA	lowcount
ENSMUSG00002074974		Y		miRNA	lowcount
ENSMUSG00000100722	Gm29569	Y		lncRNA	lowcount
ENSMUSG00000096898	Gm20867	Y	100041256	protein_coding	lowcount
ENSMUSG00000099379	Gm28993	Y		lncRNA	lowcount
ENSMUSG00000101017	Gm21658	Y		unprocessed_pseudogene	lowcount
ENSMUSG00000100070	Gm28994	Y		lncRNA	lowcount
ENSMUSG00000100366	Gm29568	Y		lncRNA	lowcount
ENSMUSG00000096885	Gm21797	Y		protein_coding	lowcount
ENSMUSG00000100888	Gm29567	Y		unprocessed_pseudogene	lowcount
ENSMUSG00000100433	Gm21198	Y	108168592	unprocessed_pseudogene	lowcount
ENSMUSG00000102111	Gm29566	Y		lncRNA	lowcount
ENSMUSG00000101060	Gm29565	Y		lncRNA	lowcount
ENSMUSG00000099792	Gm29564	Y		protein_coding	lowcount
ENSMUSG00000099497	Gm29147	Y		unprocessed_pseudogene	lowcount
ENSMUSG00000099479	Gm29146	Y		lncRNA	lowcount
ENSMUSG00000101115	Gm28664	Y		lncRNA	lowcount
ENSMUSG00000100849	Gm28663	Y		lncRNA	lowcount
ENSMUSG00000095452	Gm20795	Y	100039034	protein_coding	lowcount
ENSMUSG00000101194	Gm29149	Y		unprocessed_pseudogene	lowcount
ENSMUSG00000100797	Gm28596	Y		unprocessed_pseudogene	lowcount
ENSMUSG00000099742	Gm29148	Y		processed_pseudogene	lowcount
ENSMUSG00000099645	Gm20832	Y		unprocessed_pseudogene	lowcount
ENSMUSG00000100999	Gm29145	Y		unprocessed_pseudogene	lowcount
ENSMUSG00000101562	Gm29144	Y		unprocessed_pseudogene	lowcount
ENSMUSG00000100091	Gm28597	Y		unprocessed_pseudogene	lowcount
ENSMUSG00000101321	Gm28817	Y		lncRNA	lowcount
ENSMUSG00000100649	Gm28428	Y		unprocessed_pseudogene	lowcount
ENSMUSG00000100328	Gm28816	Y		lncRNA	lowcount
ENSMUSG00000100196	Gm20827	Y	100040171	unprocessed_pseudogene	lowcount
ENSMUSG00000101098	Gm20808	Y	108168606	unprocessed_pseudogene	lowcount
ENSMUSG00000099628	Gm28427	Y		lncRNA	lowcount
ENSMUSG00000096120	Gm21800	Y		protein_coding	lowcount
ENSMUSG00000094739	Gm20806	Y	100039574	protein_coding	lowcount
ENSMUSG00000099897	Gm28426	Y		lncRNA	lowcount
ENSMUSG00000102071	Gm28815	Y		unprocessed_pseudogene	lowcount
ENSMUSG00000100741	Gm28814	Y		unprocessed_pseudogene	lowcount
ENSMUSG00000099785	Gm28425	Y		lncRNA	lowcount
ENSMUSG00000094071	Gm21729	Y		unprocessed_pseudogene	lowcount
ENSMUSG00000101804	Gm28813	Y		lncRNA	lowcount
ENSMUSG00000101536	Gm28834	Y		lncRNA	lowcount
ENSMUSG00000099621	Gm20919	Y	108168610	unprocessed_pseudogene	lowcount
ENSMUSG00000099652	Gm28833	Y		processed_pseudogene	lowcount
ENSMUSG00000100737	Gm21774	Y	118568463	unprocessed_pseudogene	lowcount
ENSMUSG00000095867	Gm20917	Y	100042428	protein_coding	lowcount
ENSMUSG00000100784	Gm28421	Y		lncRNA	lowcount
ENSMUSG00000099780	Gm29537	Y		lncRNA	lowcount
ENSMUSG00000101044	Gm28420	Y		unprocessed_pseudogene	lowcount
ENSMUSG00000099849	Gm29274	Y		lncRNA	lowcount
ENSMUSG00000099670	Gm28423	Y		unprocessed_pseudogene	lowcount
ENSMUSG00000100822	Gm29275	Y		lncRNA	lowcount
ENSMUSG00000099636	Gm28422	Y		lncRNA	lowcount
ENSMUSG00000101471	Gm29276	Y		protein_coding	lowcount
ENSMUSG00000101455	Gm21805	Y		unprocessed_pseudogene	lowcount
ENSMUSG00000094746	Gm20916	Y	100042417	protein_coding	lowcount
ENSMUSG00000099700	Gm29645	Y		lncRNA	lowcount
ENSMUSG00000100494	Gm29033	Y		unprocessed_pseudogene	lowcount
ENSMUSG00000101811	Gm28312	Y		lncRNA	lowcount
ENSMUSG00000101118	Gm29034	Y		processed_pseudogene	lowcount
ENSMUSG00000099833	Gm29165	Y		unprocessed_pseudogene	lowcount
ENSMUSG00000101748	Gm21823	Y		unprocessed_pseudogene	lowcount
ENSMUSG00000101259	Gm21242	Y		unprocessed_pseudogene	lowcount
ENSMUSG00000101247	Gm29042	Y		lncRNA	lowcount
ENSMUSG00000100610	Gm29031	Y		unprocessed_pseudogene	lowcount
ENSMUSG00000099408	Gm28311	Y		lncRNA	lowcount
ENSMUSG00000101197	Gm29032	Y		unprocessed_pseudogene	lowcount
ENSMUSG00000101207	Gm28310	Y		lncRNA	lowcount
ENSMUSG00000102016	Gm29606	Y		lncRNA	lowcount
ENSMUSG00000099542	Gm28504	Y		unprocessed_pseudogene	lowcount
ENSMUSG00000101340	Gm29607	Y		unprocessed_pseudogene	lowcount
ENSMUSG00000100107	Gm28567	Y		unprocessed_pseudogene	lowcount
ENSMUSG00000099972	Gm21248	Y		processed_pseudogene	lowcount
ENSMUSG00000100051	Gm28568	Y		lncRNA	lowcount
ENSMUSG00000101733	Gm29189	Y		unprocessed_pseudogene	lowcount
ENSMUSG00000102019	Gm21873	Y	118568456	unprocessed_pseudogene	lowcount
ENSMUSG00000099977	Gm29286	Y		lncRNA	lowcount
ENSMUSG00000101465	Gm29190	Y		lncRNA	lowcount
ENSMUSG00000099415	Gm29285	Y		lncRNA	lowcount
ENSMUSG00000100953	Gm28280	Y		lncRNA	lowcount
ENSMUSG00000096332	Gm21241	Y		unprocessed_pseudogene	lowcount
ENSMUSG00000095578	Gm21760	Y		protein_coding	lowcount
ENSMUSG00000099734	Gm28159	Y		unprocessed_pseudogene	lowcount
ENSMUSG00000100693	Gm28278	Y		lncRNA	lowcount
ENSMUSG00000100723	Gm28160	Y		unprocessed_pseudogene	lowcount
ENSMUSG00000101981	Gm28157	Y		lncRNA	lowcount
ENSMUSG00000099638	Gm28279	Y		lncRNA	lowcount
ENSMUSG00000100148	Gm28158	Y		unprocessed_pseudogene	lowcount
ENSMUSG00000100756	Gm21257	Y	108168621	unprocessed_pseudogene	lowcount
ENSMUSG00000099805	Gm28161	Y		unprocessed_pseudogene	lowcount
ENSMUSG00000101070	Gm28695	Y		unprocessed_pseudogene	lowcount
ENSMUSG00000100286	Gm28696	Y		lncRNA	lowcount
ENSMUSG00000094181	Gm21739	Y		protein_coding	lowcount
ENSMUSG00000101833	Gm20791	Y		unprocessed_pseudogene	lowcount
ENSMUSG00000102081	Gm28886	Y		lncRNA	lowcount
ENSMUSG00000101688	Gm20841	Y	108168563	unprocessed_pseudogene	lowcount
ENSMUSG00000099679	Gm28899	Y		unprocessed_pseudogene	lowcount
ENSMUSG00000102031	Gm29426	Y		lncRNA	lowcount
ENSMUSG00000099677	Gm21722	Y		unprocessed_pseudogene	lowcount
ENSMUSG00000100925	Gm28898	Y		lncRNA	lowcount
ENSMUSG00000100408	Gm28885	Y		processed_pseudogene	lowcount
ENSMUSG00000100991	Gm21856	Y	118568465	unprocessed_pseudogene	lowcount
ENSMUSG00000102116	Gm28887	Y		lncRNA	lowcount
ENSMUSG00000099740	Gm28897	Y		protein_coding	lowcount
ENSMUSG00000101637	Gm28896	Y		unprocessed_pseudogene	lowcount
ENSMUSG00000101649	Gm29444	Y		lncRNA	lowcount
ENSMUSG00000100245	Gm21282	Y	108168656	unprocessed_pseudogene	lowcount
ENSMUSG00000095353	Gm21783	Y		unprocessed_pseudogene	lowcount
ENSMUSG00000100469	Gm28895	Y		unprocessed_pseudogene	lowcount
ENSMUSG00000101802	Gm29445	Y		lncRNA	lowcount
ENSMUSG00000100821	Gm28894	Y		unprocessed_pseudogene	lowcount
ENSMUSG00000101058	Gm21829	Y		unprocessed_pseudogene	lowcount
ENSMUSG00000099790	Gm28457	Y		lncRNA	lowcount
ENSMUSG00000100187	Gm29324	Y		lncRNA	lowcount
ENSMUSG00000101594	Gm21779	Y	118568466	unprocessed_pseudogene	lowcount
ENSMUSG00000099894	Gm20911	Y	108168582	protein_coding	lowcount
ENSMUSG00000100125	Gm28739	Y		unprocessed_pseudogene	lowcount
ENSMUSG00000101962	Gm28741	Y		lncRNA	lowcount
ENSMUSG00000100978	Gm20912	Y	108168655	unprocessed_pseudogene	lowcount
ENSMUSG00000100519	Gm20801	Y	108168629	unprocessed_pseudogene	lowcount
ENSMUSG00000100598	Gm28742	Y		unprocessed_pseudogene	lowcount
ENSMUSG00000100011	Gm28458	Y		lncRNA	lowcount
ENSMUSG00000100591	Gm21919	Y		unprocessed_pseudogene	lowcount
ENSMUSG00000100879	Gm28743	Y		lncRNA	lowcount
ENSMUSG00000100974	Gm28459	Y		unprocessed_pseudogene	lowcount
ENSMUSG00000101675	Gm28461	Y		lncRNA	lowcount
ENSMUSG00000099480	Gm28124	Y		lncRNA	lowcount
ENSMUSG00000101914	Gm21790	Y		unprocessed_pseudogene	lowcount
ENSMUSG00000099834	Gm21728	Y		unprocessed_pseudogene	lowcount
ENSMUSG00000100499	Gm28460	Y		lncRNA	lowcount
ENSMUSG00000100298	Gm28126	Y		lncRNA	lowcount
ENSMUSG00000100256	Gm28851	Y		lncRNA	lowcount
ENSMUSG00000101201	Gm28125	Y		unprocessed_pseudogene	lowcount
ENSMUSG00000101003	Gm28456	Y	108168560	lncRNA	lowcount
ENSMUSG00000100438	Gm21825	Y		unprocessed_pseudogene	lowcount
ENSMUSG00000100640	Gm29073	Y		unprocessed_pseudogene	lowcount
ENSMUSG00000100628	Gm29648	Y		lncRNA	lowcount
ENSMUSG00000100989	Gm29647	Y		unprocessed_pseudogene	lowcount
ENSMUSG00000101286	Gm21317	Y	100861906	protein_coding	lowcount
ENSMUSG00000100268	Gm29468	Y		unprocessed_pseudogene	lowcount
ENSMUSG00000100003	Gm29646	Y		lncRNA	lowcount
ENSMUSG00000101343	Gm29469	Y		processed_pseudogene	lowcount
ENSMUSG00000101907	Gm29472	Y		lncRNA	lowcount
ENSMUSG00000099462	Gm28549	Y		lncRNA	lowcount
ENSMUSG00000100035	Gm29473	Y		lncRNA	lowcount
ENSMUSG00000101434	Gm29211	Y		unprocessed_pseudogene	lowcount
ENSMUSG00000101072	Gm29470	Y		unprocessed_pseudogene	lowcount
ENSMUSG00000100061	Gm29212	Y		unprocessed_pseudogene	lowcount
ENSMUSG00000100994	Gm21333	Y	108168616	unprocessed_pseudogene	lowcount
ENSMUSG00000100611	Gm21247	Y	108168661	unprocessed_pseudogene	lowcount
ENSMUSG00000100861	Gm29382	Y		unprocessed_pseudogene	lowcount
ENSMUSG00000100317	Gm28224	Y		unprocessed_pseudogene	lowcount
ENSMUSG00000101138	Gm29210	Y	108168560	lncRNA	lowcount
ENSMUSG00000101329	Gm28226	Y		lncRNA	lowcount
ENSMUSG00000100871	Gm29213	Y		lncRNA	lowcount
ENSMUSG00000100532	Gm28225	Y		lncRNA	lowcount
ENSMUSG00000100716	Gm28550	Y		lncRNA	lowcount
ENSMUSG00000099374	Gm21344	Y	108168611	unprocessed_pseudogene	lowcount
ENSMUSG00000100325	Gm28604	Y		lncRNA	lowcount
ENSMUSG00000100882	Gm20849	Y	118568457	unprocessed_pseudogene	lowcount
ENSMUSG00000100048	Gm28603	Y	118568467	unprocessed_pseudogene	lowcount
ENSMUSG00000101772	Gm28829	Y		unprocessed_pseudogene	lowcount
ENSMUSG00000099667	Gm21901	Y		unprocessed_pseudogene	lowcount
ENSMUSG00000099789	Gm28565	Y		lncRNA	lowcount
ENSMUSG00000099593	Gm28566	Y		lncRNA	lowcount
ENSMUSG00000099925	Gm28827	Y		protein_coding	lowcount
ENSMUSG00000101109	Gm28697	Y		lncRNA	lowcount
ENSMUSG00000101582	Gm28828	Y		unprocessed_pseudogene	lowcount
ENSMUSG00000101541	Gm28554	Y		lncRNA	lowcount
ENSMUSG00000101273	Gm28831	Y		unprocessed_pseudogene	lowcount
ENSMUSG00000101508	Gm28832	Y		lncRNA	lowcount
ENSMUSG00000100339	Gm21864	Y		unprocessed_pseudogene	lowcount
ENSMUSG00000094782	Gm21256	Y		protein_coding	lowcount
ENSMUSG00000099546	Gm21802	Y		unprocessed_pseudogene	lowcount
ENSMUSG00000101884	Gm28658	Y		unprocessed_pseudogene	lowcount
ENSMUSG00000100906	Gm29238	Y		unprocessed_pseudogene	lowcount
ENSMUSG00000100852	Gm29056	Y		lncRNA	lowcount
ENSMUSG00000100092	Gm21088	Y		unprocessed_pseudogene	lowcount
ENSMUSG00000100284	Gm29239	Y		unprocessed_pseudogene	lowcount
ENSMUSG00000099532	Gm29098	Y		lncRNA	lowcount
ENSMUSG00002075613	5S_rRNA	Y		rRNA	lowcount
ENSMUSG00000118466	Gm21170	Y		unprocessed_pseudogene	lowcount
ENSMUSG00000100986	Gm21741	Y		unprocessed_pseudogene	lowcount
ENSMUSG00000102054	Gm29373	Y	102635519	lncRNA	lowcount
ENSMUSG00000101718	Gm20862	Y	108168571	unprocessed_pseudogene	lowcount
ENSMUSG00002076259	5S_rRNA	Y		rRNA	lowcount
ENSMUSG00000101131	Gm29370	Y		lncRNA	lowcount
ENSMUSG00000099736	Gm20863	Y	108168668	unprocessed_pseudogene	lowcount
ENSMUSG00000099339	Gm21751	Y		unprocessed_pseudogene	lowcount
ENSMUSG00000101657	Gm20864	Y		unprocessed_pseudogene	lowcount
ENSMUSG00000100740	Gm29476	Y		unprocessed_pseudogene	lowcount
ENSMUSG00000099674	Gm29166	Y		lncRNA	lowcount
ENSMUSG00000100718	Gm21717	Y		unprocessed_pseudogene	lowcount
ENSMUSG00000101069	Gm28194	Y		lncRNA	lowcount
ENSMUSG00000100407	Gm28472	Y		lncRNA	lowcount
ENSMUSG00000101653	Gm20792	Y		protein_coding	lowcount
ENSMUSG00000100423	Gm28754	Y		lncRNA	lowcount
ENSMUSG00000095153	Gm21095	Y		protein_coding	lowcount
ENSMUSG00000100946	Gm28473	Y		unprocessed_pseudogene	lowcount
ENSMUSG00000100023	Gm28753	Y		lncRNA	lowcount
ENSMUSG00000101851	Gm28474	Y		processed_pseudogene	lowcount
ENSMUSG00000099915	Gm21191	Y		unprocessed_pseudogene	lowcount
ENSMUSG00000100086	Gm21271	Y		unprocessed_pseudogene	lowcount
ENSMUSG00000100531	Gm28475	Y		lncRNA	lowcount
ENSMUSG00000099483	Gm28476	Y		unprocessed_pseudogene	lowcount
ENSMUSG00000101310	Gm21281	Y	108168635	unprocessed_pseudogene	lowcount
ENSMUSG00000101742	Gm21380	Y	108168567	unprocessed_pseudogene	lowcount
ENSMUSG00000100646	Gm28193	Y		unprocessed_pseudogene	lowcount
ENSMUSG00000100024	Gm21782	Y		unprocessed_pseudogene	lowcount
ENSMUSG00000101200	Gm20802	Y		unprocessed_pseudogene	lowcount
ENSMUSG00000099903	Gm29070	Y		lncRNA	lowcount
ENSMUSG00000094660	Gm21394	Y	108168579	protein_coding	lowcount
ENSMUSG00000101052	Gm28471	Y		unprocessed_pseudogene	lowcount
ENSMUSG00000100881	Gm21824	Y		unprocessed_pseudogene	lowcount
ENSMUSG00000101160	Gm29338	Y		lncRNA	lowcount
ENSMUSG00000100972	Gm28553	Y	108168590	protein_coding	lowcount
ENSMUSG00000099409	Gm28751	Y		unprocessed_pseudogene	lowcount
ENSMUSG00000099522	Gm28752	Y		unprocessed_pseudogene	lowcount
ENSMUSG00000099840	Gm21409	Y	100862025	protein_coding	lowcount
ENSMUSG00000100951	Gm29339	Y		unprocessed_pseudogene	lowcount
ENSMUSG00000100938	Gm28726	Y		lncRNA	lowcount
ENSMUSG00000101068	Gm28759	Y		processed_pseudogene	lowcount
ENSMUSG00000101821	Gm21308	Y		unprocessed_pseudogene	lowcount
ENSMUSG00000101405	Gm28758	Y		lncRNA	lowcount
ENSMUSG00000101950	Gm29267	Y		unprocessed_pseudogene	lowcount
ENSMUSG00000099633	Gm29071	Y		lncRNA	lowcount
ENSMUSG00000099441	Gm29268	Y		unprocessed_pseudogene	lowcount
ENSMUSG00000102079	Gm21879	Y		processed_pseudogene	lowcount
ENSMUSG00000100411	Gm29269	Y		unprocessed_pseudogene	lowcount
ENSMUSG00000100449	Gm28757	Y		unprocessed_pseudogene	lowcount
ENSMUSG00000100970	Gm29270	Y		lncRNA	lowcount
ENSMUSG00000101990	Gm20856	Y		unprocessed_pseudogene	lowcount
ENSMUSG00000099642	Gm28348	Y		lncRNA	lowcount
ENSMUSG00000101354	Gm28973	Y		unprocessed_pseudogene	lowcount
ENSMUSG00000101204	Gm29271	Y		lncRNA	lowcount
ENSMUSG00000101835	Gm21734	Y		unprocessed_pseudogene	lowcount
ENSMUSG00000102127	Gm28972	Y		lncRNA	lowcount
ENSMUSG00000099362	Gm28970	Y		lncRNA	lowcount
ENSMUSG00000099921	Gm28971	Y		lncRNA	lowcount
ENSMUSG00002076147	5S_rRNA	Y		rRNA	lowcount
ENSMUSG00000100581	Gm21785	Y		unprocessed_pseudogene	lowcount
ENSMUSG00000095979	Gm21209	Y	108168515	protein_coding	lowcount
ENSMUSG00000100564	Gm28682	Y		unprocessed_pseudogene	lowcount
ENSMUSG00000095650	Gm20854	Y	100040911	protein_coding	lowcount
ENSMUSG00000101215	Gm28569	Y		unprocessed_pseudogene	lowcount
ENSMUSG00000099477	Gm28349	Y		unprocessed_pseudogene	lowcount
ENSMUSG00000100206	Gm28681	Y		lncRNA	lowcount
ENSMUSG00000102092	Gm21892	Y		unprocessed_pseudogene	lowcount
ENSMUSG00000100765	Gm28684	Y		lncRNA	lowcount
ENSMUSG00000101989	Gm28346	Y		lncRNA	lowcount
ENSMUSG00000100288	Gm28345	Y		lncRNA	lowcount
ENSMUSG00000101475	Gm21316	Y		unprocessed_pseudogene	lowcount
ENSMUSG00000099341	Gm29090	Y		lncRNA	lowcount
ENSMUSG00000099713	Gm21923	Y		unprocessed_pseudogene	lowcount
ENSMUSG00000099831	Gm28683	Y		unprocessed_pseudogene	lowcount
ENSMUSG00000101282	Gm28152	Y		lncRNA	lowcount
ENSMUSG00000101868	Gm28680	Y		unprocessed_pseudogene	lowcount
ENSMUSG00002075299	5S_rRNA	Y		rRNA	lowcount
ENSMUSG00000101221	Gm21881	Y		unprocessed_pseudogene	lowcount
ENSMUSG00000099992	Gm21435	Y	108168577	unprocessed_pseudogene	lowcount
ENSMUSG00000100914	Gm28679	Y		lncRNA	lowcount
ENSMUSG00000101346	Gm29505	Y		unprocessed_pseudogene	lowcount
ENSMUSG00000101230	Gm21862	Y		unprocessed_pseudogene	lowcount
ENSMUSG00000100338	Gm28870	Y		protein_coding	lowcount
ENSMUSG00000102061	Gm28823	Y		lncRNA	lowcount
ENSMUSG00000100541	Gm28871	Y		unprocessed_pseudogene	lowcount
ENSMUSG00000101961	Gm28220	Y		lncRNA	lowcount
ENSMUSG00000099367	Gm29512	Y		unprocessed_pseudogene	lowcount
ENSMUSG00000099666	Gm29511	Y		lncRNA	lowcount
ENSMUSG00000100240	Gm20820	Y		protein_coding	lowcount
ENSMUSG00000100331	Gm20880	Y	108168516	unprocessed_pseudogene	lowcount
ENSMUSG00000101347	Gm28219	Y		unprocessed_pseudogene	lowcount
ENSMUSG00000100390	Gm20881	Y	108168540	unprocessed_pseudogene	lowcount
ENSMUSG00000099824	Gm28218	Y		lncRNA	lowcount
ENSMUSG00000101263	Gm29121	Y		unprocessed_pseudogene	lowcount
ENSMUSG00002076549	5S_rRNA	Y		rRNA	lowcount
ENSMUSG00000099986	Gm29120	Y		unprocessed_pseudogene	lowcount
ENSMUSG00000100116	Gm20861	Y	108168667	unprocessed_pseudogene	lowcount
ENSMUSG00000100118	Gm29117	Y		lncRNA	lowcount
ENSMUSG00000099524	Gm20860	Y	108168566	unprocessed_pseudogene	lowcount
ENSMUSG00000100854	Gm28057	Y		unprocessed_pseudogene	lowcount
ENSMUSG00000101092	Gm21796	Y		unprocessed_pseudogene	lowcount
ENSMUSG00000100817	Gm29302	Y		lncRNA	lowcount
ENSMUSG00000102122	Gm20883	Y	108168553	protein_coding	lowcount
ENSMUSG00000099513	Gm29119	Y		unprocessed_pseudogene	lowcount
ENSMUSG00000101552	Gm29118	Y		unprocessed_pseudogene	lowcount
ENSMUSG00000102110	Gm28440	Y		lncRNA	lowcount
ENSMUSG00000100973	Gm29299	Y		unprocessed_pseudogene	lowcount
ENSMUSG00000100388	Gm29116	Y		lncRNA	lowcount
ENSMUSG00000100802	Gm20889	Y	108168646	unprocessed_pseudogene	lowcount
ENSMUSG00000099588	Gm29298	Y		unprocessed_pseudogene	lowcount
ENSMUSG00000101752	Gm20887	Y		unprocessed_pseudogene	lowcount
ENSMUSG00000100028	Gm29092	Y		processed_pseudogene	lowcount
ENSMUSG00000100350	Gm29091	Y		lncRNA	lowcount
ENSMUSG00000099867	Gm29320	Y		unprocessed_pseudogene	lowcount
ENSMUSG00000101193	Gm21849	Y		unprocessed_pseudogene	lowcount
ENSMUSG00000100887	Gm29297	Y		lncRNA	lowcount
ENSMUSG00000100655	Gm21462	Y	108168666	unprocessed_pseudogene	lowcount
ENSMUSG00000100915	Gm29321	Y		lncRNA	lowcount
ENSMUSG00000101670	Gm21470	Y	108168665	unprocessed_pseudogene	lowcount
ENSMUSG00000100773	Gm28366	Y		unprocessed_pseudogene	lowcount
ENSMUSG00000101829	Gm21752	Y		unprocessed_pseudogene	lowcount
ENSMUSG00000099496	Gm28365	Y		lncRNA	lowcount
ENSMUSG00000096769	Gm21117	Y	108168594	protein_coding	lowcount
ENSMUSG00000100365	Gm29319	Y		unprocessed_pseudogene	lowcount
ENSMUSG00000099985	Gm28317	Y		lncRNA	lowcount
ENSMUSG00000099916	Gm28318	Y		lncRNA	lowcount
ENSMUSG00000094399	Gm21477	Y	108168559	protein_coding	lowcount
ENSMUSG00000101631	Gm20884	Y	108168588	unprocessed_pseudogene	lowcount
ENSMUSG00000099912	Gm28368	Y		unprocessed_pseudogene	lowcount
ENSMUSG00000099613	Gm28313	Y		lncRNA	lowcount
ENSMUSG00000101557	Gm28314	Y		unprocessed_pseudogene	lowcount
ENSMUSG00000100377	Gm28369	Y		processed_pseudogene	lowcount
ENSMUSG00000101222	Gm28315	Y		lncRNA	lowcount
ENSMUSG00000100243	Gm28367	Y		lncRNA	lowcount
ENSMUSG00000101902	Gm29115	Y		unprocessed_pseudogene	lowcount
ENSMUSG00000102132	Gm21813	Y		unprocessed_pseudogene	lowcount
ENSMUSG00000100787	Gm28316	Y		lncRNA	lowcount
ENSMUSG00000100098	Gm21387	Y	108168619	unprocessed_pseudogene	lowcount
ENSMUSG00000099709	Gm21396	Y	108168539	unprocessed_pseudogene	lowcount
ENSMUSG00000101002	Gm28944	Y		lncRNA	lowcount
ENSMUSG00000099856	Gm20906	Y	100042201	protein_coding	lowcount
ENSMUSG00000101019	Gm28943	Y		unprocessed_pseudogene	lowcount
ENSMUSG00000101241	Gm29111	Y		unprocessed_pseudogene	lowcount
ENSMUSG00000101684	Gm28946	Y		unprocessed_pseudogene	lowcount
ENSMUSG00000100695	Gm28110	Y		processed_pseudogene	lowcount
ENSMUSG00000100820	Gm28945	Y		lncRNA	lowcount
ENSMUSG00000101866	Gm28109	Y		lncRNA	lowcount
ENSMUSG00000101931	Gm28108	Y		lncRNA	lowcount
ENSMUSG00000100355	Gm28107	Y		unprocessed_pseudogene	lowcount
ENSMUSG00000100232	Gm28947	Y		lncRNA	lowcount
ENSMUSG00000101646	Gm28106	Y		unprocessed_pseudogene	lowcount
ENSMUSG00000101250	Gm28105	Y		unprocessed_pseudogene	lowcount
ENSMUSG00000100352	Gm28104	Y		lncRNA	lowcount
ENSMUSG00000100682	Gm28103	Y		lncRNA	lowcount
ENSMUSG00000100485	Gm20920	Y	100861691	protein_coding	lowcount
ENSMUSG00000100947	Gm28949	Y		unprocessed_pseudogene	lowcount
ENSMUSG00000101915	Gm28102	Y		protein_coding	lowcount
ENSMUSG00000100461	Gm28948	Y		lncRNA	lowcount
ENSMUSG00000100746	Gm28716	Y		unprocessed_pseudogene	lowcount
ENSMUSG00000099675	Gm28717	Y		processed_pseudogene	lowcount
ENSMUSG00000101770	Gm28718	Y		lncRNA	lowcount
ENSMUSG00000100248	Gm28950	Y		lncRNA	lowcount
ENSMUSG00000101623	Gm21245	Y	100861821	unprocessed_pseudogene	lowcount
ENSMUSG00000099643	Gm29162	Y		lncRNA	lowcount
ENSMUSG00000100996	Gm29169	Y		unprocessed_pseudogene	lowcount
ENSMUSG00000099777	Gm21777	Y		unprocessed_pseudogene	lowcount
ENSMUSG00000101515	Gm21899	Y		unprocessed_pseudogene	lowcount
ENSMUSG00000100930	Gm28866	Y		lncRNA	lowcount
ENSMUSG00000099559	Gm29063	Y		lncRNA	lowcount
ENSMUSG00000099637	Gm28737	Y		unprocessed_pseudogene	lowcount
ENSMUSG00000100440	Gm28405	Y		lncRNA	lowcount
ENSMUSG00000101494	Gm21792	Y		unprocessed_pseudogene	lowcount
ENSMUSG00000099565	Gm28738	Y		unprocessed_pseudogene	lowcount
ENSMUSG00000099649	Gm28406	Y		lncRNA	lowcount
ENSMUSG00000100343	Gm20923	Y		unprocessed_pseudogene	lowcount
ENSMUSG00000100391	Gm28978	Y		unprocessed_pseudogene	lowcount
ENSMUSG00000101984	Gm29436	Y		lncRNA	lowcount
ENSMUSG00000099494	Gm28197	Y		lncRNA	lowcount
ENSMUSG00000100637	Gm20819	Y		unprocessed_pseudogene	lowcount
ENSMUSG00000102044	Gm21249	Y	108168660	unprocessed_pseudogene	lowcount
ENSMUSG00000101850	Gm29437	Y		unprocessed_pseudogene	lowcount
ENSMUSG00000099745	Gm28736	Y		unprocessed_pseudogene	lowcount
ENSMUSG00000099436	Gm28977	Y		lncRNA	lowcount
ENSMUSG00000101883	Gm21840	Y		unprocessed_pseudogene	lowcount
ENSMUSG00000100067	Gm28407	Y		lncRNA	lowcount
ENSMUSG00000100818	Gm21287	Y	108168654	unprocessed_pseudogene	lowcount
ENSMUSG00000099529	Gm29390	Y		unprocessed_pseudogene	lowcount
ENSMUSG00000102022	Gm28735	Y		lncRNA	lowcount
ENSMUSG00000101497	Gm29391	Y		unprocessed_pseudogene	lowcount
ENSMUSG00000100870	Gm21720	Y		unprocessed_pseudogene	lowcount
ENSMUSG00000101694	Gm29392	Y		lncRNA	lowcount
ENSMUSG00000101533	Gm29393	Y		lncRNA	lowcount
ENSMUSG00000102045	Gm21294	Y		protein_coding	lowcount
ENSMUSG00000095606	Gm21258	Y	100861839	protein_coding	lowcount
ENSMUSG00000100492	Gm28672	Y		lncRNA	lowcount
ENSMUSG00000099725	Gm28734	Y		unprocessed_pseudogene	lowcount
ENSMUSG00000100403	Gm21838	Y		unprocessed_pseudogene	lowcount
ENSMUSG00000100853	Gm28232	Y		unprocessed_pseudogene	lowcount
ENSMUSG00000099982	Gm28670	Y		lncRNA	lowcount
ENSMUSG00000100036	Gm28671	Y		unprocessed_pseudogene	lowcount
ENSMUSG00000099506	Gm28732	Y		lncRNA	lowcount
ENSMUSG00000101402	Gm28673	Y		lncRNA	lowcount
ENSMUSG00000100584	Gm28733	Y		lncRNA	lowcount
ENSMUSG00000100574	Gm28674	Y		lncRNA	lowcount
ENSMUSG00000101987	Gm21268	Y	108168631	unprocessed_pseudogene	lowcount
ENSMUSG00000100330	Gm28531	Y		unprocessed_pseudogene	lowcount
ENSMUSG00000100072	Gm21275	Y	108168598	unprocessed_pseudogene	lowcount
ENSMUSG00000101570	Gm28233	Y		lncRNA	lowcount
ENSMUSG00000101885	Gm28235	Y		lncRNA	lowcount
ENSMUSG00000100095	Gm28234	Y		unprocessed_pseudogene	lowcount
ENSMUSG00000100608	Gm21996	Y		protein_coding	lowcount
ENSMUSG00000101420	Gm21902	Y		unprocessed_pseudogene	lowcount
ENSMUSG00000100270	Gm21803	Y		unprocessed_pseudogene	lowcount
ENSMUSG00000102011	Gm28930	Y		lncRNA	lowcount
ENSMUSG00000100246	Gm20879	Y		unprocessed_pseudogene	lowcount
ENSMUSG00000099654	Gm28236	Y		lncRNA	lowcount
ENSMUSG00000100834	Gm21285	Y	108168648	unprocessed_pseudogene	lowcount
ENSMUSG00000100533	Gm29504	Y		lncRNA	lowcount
ENSMUSG00000094729	Gm20747	Y	434960	protein_coding	lowcount
ENSMUSG00000100332	Gm29250	Y		lncRNA	lowcount
ENSMUSG00000100678	Gm29251	Y		unprocessed_pseudogene	lowcount
ENSMUSG00000096178	Gm20837	Y		protein_coding	lowcount
ENSMUSG00000100507	Gm21906	Y		unprocessed_pseudogene	lowcount
ENSMUSG00000100964	Gm29503	Y		unprocessed_pseudogene	lowcount
ENSMUSG00000101547	Gm29252	Y		lncRNA	lowcount
ENSMUSG00000099619	Gm28300	Y	108168560	lncRNA	lowcount
ENSMUSG00000100401	Gm29248	Y		lncRNA	lowcount
ENSMUSG00000099399	Gm28301	Y		lncRNA	lowcount
ENSMUSG00000101992	Gm29249	Y		unprocessed_pseudogene	lowcount
ENSMUSG00000101367	Gm29484	Y		unprocessed_pseudogene	lowcount
ENSMUSG00000095366	Gm21860	Y		lncRNA	lowcount
ENSMUSG00000101665	Gm21920	Y		unprocessed_pseudogene	lowcount
ENSMUSG00000100778	Gm28908	Y		lncRNA	lowcount
ENSMUSG00000095134	Mid1-ps1	Y		unprocessed_pseudogene	lowcount
ENSMUSG00000100835	Gm28907	Y		unprocessed_pseudogene	lowcount
ENSMUSG00000101446	Gm21749	Y		unprocessed_pseudogene	lowcount
ENSMUSG00000100045	Gm20929	Y	100042578	protein_coding	lowcount
ENSMUSG00000101018	Gm28910	Y		unprocessed_pseudogene	lowcount
ENSMUSG00000101178	Gm28909	Y		processed_pseudogene	lowcount
ENSMUSG00000101566	Gm28276	Y		lncRNA	lowcount
ENSMUSG00000099871	Gm21742	Y		unprocessed_pseudogene	lowcount
ENSMUSG00000096850	Gm21748	Y		protein_coding	lowcount
ENSMUSG00000101190	Gm28274	Y		lncRNA	lowcount
ENSMUSG00000099942	Gm28275	Y		unprocessed_pseudogene	lowcount
ENSMUSG00000100864	Gm21302	Y		unprocessed_pseudogene	lowcount
ENSMUSG00000101368	Gm28290	Y		unprocessed_pseudogene	lowcount
ENSMUSG00000099682	Gm28292	Y		unprocessed_pseudogene	lowcount
ENSMUSG00000100227	Gm28291	Y		lncRNA	lowcount
ENSMUSG00000099456	Gm28293	Y		lncRNA	lowcount
ENSMUSG00000099594	Gm21740	Y		unprocessed_pseudogene	lowcount
ENSMUSG00000101267	Gm21912	Y		unprocessed_pseudogene	lowcount
ENSMUSG00000101783	Gm28698	Y		unprocessed_pseudogene	lowcount
ENSMUSG00000099466	Gm29304	Y		unprocessed_pseudogene	lowcount
ENSMUSG00000100089	Gm29305	Y		lncRNA	lowcount
ENSMUSG00000101542	Gm29303	Y		lncRNA	lowcount
ENSMUSG00000096518	Gm21894	Y		unprocessed_pseudogene	lowcount
ENSMUSG00000099509	Gm29307	Y		unprocessed_pseudogene	lowcount
ENSMUSG00000100424	Gm29557	Y		lncRNA	lowcount
ENSMUSG00002076770	5S_rRNA	Y		rRNA	lowcount
ENSMUSG00000101490	Gm20927	Y	108168602	unprocessed_pseudogene	lowcount
ENSMUSG00000099993	Gm20930	Y	108168568	unprocessed_pseudogene	lowcount
ENSMUSG00000101534	Gm29306	Y		unprocessed_pseudogene	lowcount
ENSMUSG00000101364	Gm29300	Y		unprocessed_pseudogene	lowcount
ENSMUSG00000101422	Gm29301	Y		lncRNA	lowcount
ENSMUSG00000094570	Gm20931	Y	100042594	protein_coding	lowcount
ENSMUSG00000100488	Gm29559	Y		unprocessed_pseudogene	lowcount
ENSMUSG00000100184	Gm29558	Y		unprocessed_pseudogene	lowcount
ENSMUSG00000101967	Gm29555	Y		lncRNA	lowcount
ENSMUSG00000102035	Gm21733	Y		unprocessed_pseudogene	lowcount
ENSMUSG00000101228	Gm21330	Y		unprocessed_pseudogene	lowcount
ENSMUSG00000101723	Gm28355	Y		lncRNA	lowcount
ENSMUSG00000102056	Gm28354	Y		unprocessed_pseudogene	lowcount
ENSMUSG00000100052	Gm28353	Y		unprocessed_pseudogene	lowcount
ENSMUSG00000099442	Gm28352	Y		lncRNA	lowcount
ENSMUSG00000095135	Gm21858	Y		protein_coding	lowcount
ENSMUSG00000100195	Gm29244	Y		unprocessed_pseudogene	lowcount
ENSMUSG00000101148	Gm28200	Y		processed_pseudogene	lowcount
ENSMUSG00000101580	Gm28201	Y		lncRNA	lowcount
ENSMUSG00000100054	Gm28202	Y		lncRNA	lowcount
ENSMUSG00000100207	Gm28203	Y		processed_pseudogene	lowcount
ENSMUSG00000100142	Gm21340	Y	108168575	unprocessed_pseudogene	lowcount
ENSMUSG00000100889	Gm28204	Y		unprocessed_pseudogene	lowcount
ENSMUSG00000099607	Gm28205	Y		unprocessed_pseudogene	lowcount
ENSMUSG00000100242	Gm28206	Y		lncRNA	lowcount
ENSMUSG00000100167	Gm28207	Y		lncRNA	lowcount
ENSMUSG00000100144	Gm28208	Y		lncRNA	lowcount
ENSMUSG00000102103	Gm21851	Y		unprocessed_pseudogene	lowcount
ENSMUSG00000099527	Gm21819	Y		unprocessed_pseudogene	lowcount
ENSMUSG00000101045	Gm29224	Y		unprocessed_pseudogene	lowcount
ENSMUSG00000099920	Gm29223	Y		unprocessed_pseudogene	lowcount
ENSMUSG00000101021	Gm29222	Y		lncRNA	lowcount
ENSMUSG00000099485	Gm29221	Y		lncRNA	lowcount
ENSMUSG00000099548	Gm29220	Y		lncRNA	lowcount
ENSMUSG00000096875	Gm21815	Y		unprocessed_pseudogene	lowcount
ENSMUSG00000099978	Gm29407	Y		unprocessed_pseudogene	lowcount
ENSMUSG00000101150	Gm29405	Y		lncRNA	lowcount
ENSMUSG00000099595	Gm29406	Y		lncRNA	lowcount
ENSMUSG00000100539	Gm20913	Y	108168569	unprocessed_pseudogene	lowcount
ENSMUSG00000100073	Gm29404	Y		lncRNA	lowcount
ENSMUSG00000100223	Gm29403	Y		unprocessed_pseudogene	lowcount
ENSMUSG00000100772	Gm28350	Y		unprocessed_pseudogene	lowcount
ENSMUSG00000101782	Gm28964	Y		lncRNA	lowcount
ENSMUSG00000101155	Sly	Y	382301	protein_coding	lowcount
ENSMUSG00000100295	Gm28165	Y		unprocessed_pseudogene	lowcount
ENSMUSG00000100578	Gm28709	Y		lncRNA	lowcount
ENSMUSG00000101245	Gm28965	Y		lncRNA	lowcount
ENSMUSG00000100456	Gm21868	Y		transcribed_unprocessed_pseudogene	lowcount
ENSMUSG00000096122	Gm21943	Y	434935	protein_coding	lowcount
ENSMUSG00000101943	Gm28532	Y		lncRNA	lowcount
ENSMUSG00000100724	Gm28533	Y		transcribed_unprocessed_pseudogene	lowcount
ENSMUSG00000099388	Gm28966	Y		lncRNA	lowcount
ENSMUSG00000101399	Gm28961	Y		protein_coding	lowcount
ENSMUSG00000101350	Gm28962	Y		lncRNA	lowcount
ENSMUSG00000100614	Gm28963	Y		lncRNA	lowcount
ENSMUSG00000100501	Gm29466	Y		lncRNA	lowcount
ENSMUSG00000100083	Gm29467	Y		lncRNA	lowcount
ENSMUSG00000101991	Gm21724	Y		unprocessed_pseudogene	lowcount
ENSMUSG00000100076	Gm20963	Y		lncRNA	lowcount
ENSMUSG00000101100	Gm28326	Y	102635519	lncRNA	lowcount
ENSMUSG00000101744	Gm28325	Y		lncRNA	lowcount
ENSMUSG00000095807	Gm21405	Y		unprocessed_pseudogene	lowcount
ENSMUSG00000101317	Gm28284	Y		lncRNA	lowcount
ENSMUSG00000101244	Gm29368	Y		lncRNA	lowcount
ENSMUSG00000096626	Gm21861	Y		protein_coding	lowcount
ENSMUSG00000100085	Gm21413	Y		lncRNA	lowcount
ENSMUSG00000101424	Gm28073	Y		lncRNA	lowcount
ENSMUSG00000100264	Gm21419	Y		lncRNA	lowcount
ENSMUSG00000100715	Gm28074	Y		lncRNA	lowcount
ENSMUSG00000100582	Gm21428	Y		lncRNA	lowcount
ENSMUSG00000099551	Gm28072	Y		lncRNA	lowcount
ENSMUSG00000096347	Gm21758	Y		unprocessed_pseudogene	lowcount
ENSMUSG00000101531	Gm29672	Y		lncRNA	lowcount
ENSMUSG00000100425	Gm29131	Y		lncRNA	lowcount
ENSMUSG00000101005	Gm20871	Y	100041346	unprocessed_pseudogene	lowcount
ENSMUSG00000101300	Gm29130	Y		lncRNA	lowcount
ENSMUSG00000101426	Gm20978	Y		lncRNA	lowcount
ENSMUSG00000101891	Gm29132	Y		lncRNA	lowcount
ENSMUSG00000100238	Gm21450	Y		lncRNA	lowcount
ENSMUSG00000101103	Gm21843	Y		unprocessed_pseudogene	lowcount
ENSMUSG00000099866	Gm28889	Y		lncRNA	lowcount
ENSMUSG00000101110	Gm28890	Y		lncRNA	lowcount
ENSMUSG00000095141	Gm28891	Y		protein_coding	lowcount
ENSMUSG00000101910	Gm28691	Y		lncRNA	lowcount
ENSMUSG00000100579	Gm28692	Y		lncRNA	lowcount
ENSMUSG00000094217	Gm20794	Y		unprocessed_pseudogene	lowcount
ENSMUSG00000100057	Gm28690	Y	108168560	lncRNA	lowcount
ENSMUSG00000101592	Gm28689	Y		lncRNA	lowcount
ENSMUSG00000100609	Gm28687	Y	102635519	lncRNA	lowcount
ENSMUSG00000101993	Gm20987	Y		lncRNA	lowcount
ENSMUSG00000099935	Gm21918	Y		unprocessed_pseudogene	lowcount
ENSMUSG00000100667	1700040F15Rik	Y		protein_coding	lowcount
ENSMUSG00000100012	Gm29207	Y		lncRNA	lowcount
ENSMUSG00000099836	Gm29204	Y		lncRNA	lowcount
ENSMUSG00000100575	Gm21489	Y	100042079	unprocessed_pseudogene	lowcount
ENSMUSG00000101676	Gm21832	Y		unprocessed_pseudogene	lowcount
ENSMUSG00000101510	Gm21573	Y	108168634	unprocessed_pseudogene	lowcount
ENSMUSG00000099393	Gm28179	Y		transcribed_processed_pseudogene	lowcount
ENSMUSG00000100404	Gm21577	Y		unprocessed_pseudogene	lowcount
ENSMUSG00000099865	Gm29206	Y		lncRNA	lowcount
ENSMUSG00000101353	Gm29203	Y		lncRNA	lowcount
ENSMUSG00000100726	Gm21497	Y		protein_coding	lowcount
ENSMUSG00000100474	Gm29614	Y		unprocessed_pseudogene	lowcount
ENSMUSG00000100757	Gm29613	Y		processed_pseudogene	lowcount
ENSMUSG00000100606	Gm29612	Y		lncRNA	lowcount
ENSMUSG00000101170	Gm29343	Y		lncRNA	lowcount
ENSMUSG00000099355	Gm29342	Y		lncRNA	lowcount
ENSMUSG00000100559	Gm20803	Y	100041631	transcribed_unprocessed_pseudogene	lowcount
ENSMUSG00000099739	Gm20804	Y	108168550	unprocessed_pseudogene	lowcount
ENSMUSG00000100874	Gm28598	Y		unprocessed_pseudogene	lowcount
ENSMUSG00000101689	Gm28599	Y		unprocessed_pseudogene	lowcount
ENSMUSG00000101285	Gm28600	Y		lncRNA	lowcount
ENSMUSG00000094821	Gm21518	Y	108168520	protein_coding	lowcount
ENSMUSG00000099626	Gm28185	Y		unprocessed_pseudogene	lowcount
ENSMUSG00000102108	Gm29037	Y		unprocessed_pseudogene	lowcount
ENSMUSG00000093950	Gm20823	Y	100040031	protein_coding	lowcount
ENSMUSG00000101323	Gm21877	Y		unprocessed_pseudogene	lowcount
ENSMUSG00000101326	Gm28835	Y		transcribed_unprocessed_pseudogene	lowcount
ENSMUSG00000101466	Gm29548	Y		unprocessed_pseudogene	lowcount
ENSMUSG00000101614	Gm29547	Y		lncRNA	lowcount
ENSMUSG00000100307	Gm29546	Y		unprocessed_pseudogene	lowcount
ENSMUSG00000101882	Gm29545	Y		transcribed_unprocessed_pseudogene	lowcount
ENSMUSG00000099585	Gm29544	Y		processed_pseudogene	lowcount
ENSMUSG00000101182	Gm29209	Y		lncRNA	lowcount
ENSMUSG00000101668	Gm29549	Y		lncRNA	lowcount
ENSMUSG00000101998	Gm21530	Y	108168521	unprocessed_pseudogene	lowcount
ENSMUSG00000099975	Gm21617	Y	108168543	transcribed_unprocessed_pseudogene	lowcount
ENSMUSG00000099783	Gm28589	Y		unprocessed_pseudogene	lowcount
ENSMUSG00000101390	Gm29420	Y		unprocessed_pseudogene	lowcount
ENSMUSG00000099699	Gm29421	Y		lncRNA	lowcount
ENSMUSG00000100856	Gm21627	Y	108168557	protein_coding	lowcount
ENSMUSG00000101544	Gm29422	Y		unprocessed_pseudogene	lowcount
ENSMUSG00000100159	Gm28808	Y		unprocessed_pseudogene	lowcount
ENSMUSG00000101864	Gm21634	Y	108168647	unprocessed_pseudogene	lowcount
ENSMUSG00000100712	Gm28446	Y		unprocessed_pseudogene	lowcount
ENSMUSG00000101119	Gm29060	Y		lncRNA	lowcount
ENSMUSG00000099520	Gm29061	Y		lncRNA	lowcount
ENSMUSG00000100520	Gm20885	Y	108168593	unprocessed_pseudogene	lowcount
ENSMUSG00000102107	Gm29062	Y		unprocessed_pseudogene	lowcount
ENSMUSG00000101057	Gm29057	Y		unprocessed_pseudogene	lowcount
ENSMUSG00000101125	Gm29625	Y		lncRNA	lowcount
ENSMUSG00000101887	Gm21654	Y	108168589	unprocessed_pseudogene	lowcount
ENSMUSG00000100521	Gm29058	Y		unprocessed_pseudogene	lowcount
ENSMUSG00000101790	Gm29059	Y		unprocessed_pseudogene	lowcount
ENSMUSG00000100452	Gm29628	Y		lncRNA	lowcount
ENSMUSG00000101403	Gm20882	Y	108168618	unprocessed_pseudogene	lowcount
ENSMUSG00000101830	Gm20907	Y	100042268	unprocessed_pseudogene	lowcount
ENSMUSG00000100322	Gm29624	Y		transcribed_unprocessed_pseudogene	lowcount
ENSMUSG00000099350	Gm29623	Y		unprocessed_pseudogene	lowcount
ENSMUSG00000100329	Gm29622	Y		lncRNA	lowcount
ENSMUSG00000099940	Gm29265	Y		lncRNA	lowcount
ENSMUSG00000101766	Gm20908	Y	100042279	protein_coding	lowcount
ENSMUSG00000101530	Gm29259	Y		unprocessed_pseudogene	lowcount
ENSMUSG00000100676	Gm28860	Y		transcribed_unprocessed_pseudogene	lowcount
ENSMUSG00000101539	Gm28252	Y		lncRNA	lowcount
ENSMUSG00000100353	Gm28859	Y		unprocessed_pseudogene	lowcount
ENSMUSG00000101022	Gm20921	Y	100042475	unprocessed_pseudogene	lowcount
ENSMUSG00000100165	Gm28253	Y		transcribed_unprocessed_pseudogene	lowcount
ENSMUSG00000100077	Gm21826	Y		unprocessed_pseudogene	lowcount
ENSMUSG00000101569	Gm28254	Y		lncRNA	lowcount
ENSMUSG00000101184	Gm28861	Y		processed_pseudogene	lowcount
ENSMUSG00000099386	Gm28255	Y		unprocessed_pseudogene	lowcount
ENSMUSG00000095103	Gm21171	Y	108168595	unprocessed_pseudogene	lowcount
ENSMUSG00000095785	Gm20924	Y	108168660	protein_coding	lowcount
ENSMUSG00000101982	Gm28990	Y		transcribed_processed_pseudogene	lowcount
ENSMUSG00000099487	Gm21848	Y		unprocessed_pseudogene	lowcount
ENSMUSG00000101507	Gm29457	Y		lncRNA	lowcount
ENSMUSG00000093993	Gm20736	Y	380994	protein_coding	lowcount
ENSMUSG00000100956	Gm28558	Y		unprocessed_pseudogene	lowcount
ENSMUSG00000100942	Gm28560	Y		processed_pseudogene	lowcount
ENSMUSG00000100333	Gm28561	Y		lncRNA	lowcount
ENSMUSG00000100126	Gm29584	Y		lncRNA	lowcount
ENSMUSG00000101679	Gm20936	Y	108168630	unprocessed_pseudogene	lowcount
ENSMUSG00000099434	Gm20934	Y	100042669	unprocessed_pseudogene	lowcount
ENSMUSG00000101177	Gm29586	Y		transcribed_unprocessed_pseudogene	lowcount
ENSMUSG00000100993	Gm21895	Y		unprocessed_pseudogene	lowcount
ENSMUSG00000099778	Gm28134	Y		lncRNA	lowcount
ENSMUSG00000101512	Gm28135	Y		lncRNA	lowcount
ENSMUSG00000100136	Gm20933	Y	108168650	unprocessed_pseudogene	lowcount
ENSMUSG00000101256	Gm28133	Y		lncRNA	lowcount
ENSMUSG00000101758	Gm28137	Y		lncRNA	lowcount
ENSMUSG00000099395	Gm28138	Y		lncRNA	lowcount
ENSMUSG00000100982	Gm21837	Y		unprocessed_pseudogene	lowcount
ENSMUSG00000100988	Gm28136	Y		transcribed_unprocessed_pseudogene	lowcount
ENSMUSG00000099368	Gm21910	Y		unprocessed_pseudogene	lowcount
ENSMUSG00000101032	Gm29377	Y		transcribed_unprocessed_pseudogene	lowcount
ENSMUSG00000101010	Gm21889	Y		unprocessed_pseudogene	lowcount
ENSMUSG00000100447	Gm29378	Y		unprocessed_pseudogene	lowcount
ENSMUSG00000100607	Gm29379	Y		lncRNA	lowcount
ENSMUSG00000099829	Gm29380	Y		lncRNA	lowcount
ENSMUSG00000101278	Gm29381	Y		lncRNA	lowcount
ENSMUSG00000101442	Gm28795	Y		unprocessed_pseudogene	lowcount
ENSMUSG00000096666	Gm20852	Y	100040786	protein_coding	lowcount
ENSMUSG00000100373	Gm29003	Y		lncRNA	lowcount
ENSMUSG00000101202	Gm28749	Y		transcribed_unprocessed_pseudogene	lowcount
ENSMUSG00000102077	Gm29001	Y		unprocessed_pseudogene	lowcount
ENSMUSG00000099852	Gm29002	Y		unprocessed_pseudogene	lowcount
ENSMUSG00000095302	Ssty2	Y	70009	protein_coding	lowcount
ENSMUSG00000099570	Gm29000	Y	75204	transcribed_unprocessed_pseudogene	lowcount
ENSMUSG00000100569	Gm28646	Y		unprocessed_pseudogene	lowcount
ENSMUSG00000100809	Gm28612	Y		lncRNA	lowcount
ENSMUSG00000099962	Gm28613	Y		lncRNA	lowcount
ENSMUSG00000100547	Gm28611	Y		unprocessed_pseudogene	lowcount
ENSMUSG00000099755	Gm21114	Y	108168597	unprocessed_pseudogene	lowcount
ENSMUSG00000101686	Gm29633	Y		transcribed_unprocessed_pseudogene	lowcount
ENSMUSG00000099457	Gm21794	Y	108168591	unprocessed_pseudogene	lowcount
ENSMUSG00000101313	Gm29219	Y		lncRNA	lowcount
ENSMUSG00000100478	Gm29632	Y		lncRNA	lowcount
ENSMUSG00000101083	Gm29631	Y		processed_pseudogene	lowcount
ENSMUSG00000102118	Gm29637	Y		unprocessed_pseudogene	lowcount
ENSMUSG00000096881	Gm20874	Y	108168524	unprocessed_pseudogene	lowcount
ENSMUSG00000099716	Gm29082	Y		lncRNA	lowcount
ENSMUSG00000101794	Gm29217	Y		lncRNA	lowcount
ENSMUSG00000101529	Gm29636	Y		lncRNA	lowcount
ENSMUSG00000099335	Gm29635	Y		processed_pseudogene	lowcount
ENSMUSG00000100897	Gm29634	Y		unprocessed_pseudogene	lowcount
ENSMUSG00000101139	Gm29639	Y		unprocessed_pseudogene	lowcount
ENSMUSG00000101164	Gm29218	Y		transcribed_unprocessed_pseudogene	lowcount
ENSMUSG00000101825	Gm21806	Y	108168587	unprocessed_pseudogene	lowcount
ENSMUSG00000099976	Gm20935	Y	108168632	unprocessed_pseudogene	lowcount
ENSMUSG00000099501	Gm29662	Y		lncRNA	lowcount
ENSMUSG00000099991	Gm29660	Y		lncRNA	lowcount
ENSMUSG00000101358	Gm29661	Y		processed_pseudogene	lowcount
ENSMUSG00000101816	Gm29659	Y		unprocessed_pseudogene	lowcount
ENSMUSG00000096016	Gm20937	Y	108168524	protein_coding	lowcount
ENSMUSG00000101861	Gm29450	Y		lncRNA	lowcount
ENSMUSG00000101598	Gm29449	Y		lncRNA	lowcount
ENSMUSG00000102230	Gm31335	Y		unprocessed_pseudogene	lowcount
ENSMUSG00000104345	Gm37690	Y		lncRNA	lowcount
ENSMUSG00000102262	Gm38107	Y		unprocessed_pseudogene	lowcount
ENSMUSG00000103528	Gm31571	Y		protein_coding	lowcount
ENSMUSG00000102772	Gm32114	Y		lncRNA	lowcount
ENSMUSG00000103425	Gm37075	Y		lncRNA	lowcount
ENSMUSG00000102486	Gm37921	Y		unprocessed_pseudogene	lowcount
ENSMUSG00000103250	Gm32180	Y		unprocessed_pseudogene	lowcount
ENSMUSG00000103077	Gm38371	Y		lncRNA	lowcount
ENSMUSG00000103787	Gm37657	Y		lncRNA	lowcount
ENSMUSG00000103987	Gm37448	Y		unprocessed_pseudogene	lowcount
ENSMUSG00000103063	Gm33163	Y		unprocessed_pseudogene	lowcount
ENSMUSG00000102957	Gm21065	Y	108168622	unprocessed_pseudogene	lowcount
ENSMUSG00000103269	Gm36978	Y		unprocessed_pseudogene	lowcount
ENSMUSG00000103954	Gm37721	Y		lncRNA	lowcount
ENSMUSG00000103894	Gm37129	Y		unprocessed_pseudogene	lowcount
ENSMUSG00000103795	Gm37990	Y		unprocessed_pseudogene	lowcount
ENSMUSG00000103919	Gm21366	Y	100861973	protein_coding	lowcount
ENSMUSG00000103812	Gm33954	Y		lncRNA	lowcount
ENSMUSG00000104259	Gm37538	Y		lncRNA	lowcount
ENSMUSG00000102487	Gm21871	Y		unprocessed_pseudogene	lowcount
ENSMUSG00000102847	Gm34274	Y		unprocessed_pseudogene	lowcount
ENSMUSG00000103773	Gm34217	Y		lncRNA	lowcount
ENSMUSG00000102347	Gm21469	Y		unprocessed_pseudogene	lowcount
ENSMUSG00000104480	Gm21661	Y	108168586	unprocessed_pseudogene	lowcount
ENSMUSG00000104062	Gm37952	Y		lncRNA	lowcount
ENSMUSG00000103231	Gm21907	Y		unprocessed_pseudogene	lowcount
ENSMUSG00000102318	Gm37627	Y		unprocessed_pseudogene	lowcount
ENSMUSG00000103074	Gm20925	Y	108168581	unprocessed_pseudogene	lowcount
ENSMUSG00000102965	Gm20926	Y	108168652	unprocessed_pseudogene	lowcount
ENSMUSG00000104289	Gm37454	Y		lncRNA	lowcount
ENSMUSG00000102730	Gm38138	Y		unprocessed_pseudogene	lowcount
ENSMUSG00000102529	Gm29740	Y	101055902	unprocessed_pseudogene	lowcount
ENSMUSG00000103589	Gm37840	Y		lncRNA	lowcount
ENSMUSG00000102396	Gm37574	Y		lncRNA	lowcount
ENSMUSG00000104247	Gm21768	Y		unprocessed_pseudogene	lowcount
ENSMUSG00000104255	Gm37172	Y		unprocessed_pseudogene	lowcount
ENSMUSG00000102598	Gm35670	Y		lncRNA	lowcount
ENSMUSG00000102402	Gm20840	Y	108168599	unprocessed_pseudogene	lowcount
ENSMUSG00000104228	Gm35955	Y		unprocessed_pseudogene	lowcount
ENSMUSG00000103029	Gm37687	Y		lncRNA	lowcount
ENSMUSG00000102239	Gm38296	Y		lncRNA	lowcount
ENSMUSG00000103153	Gm38290	Y		processed_pseudogene	lowcount
ENSMUSG00000103086	Gm38121	Y		unprocessed_pseudogene	lowcount
ENSMUSG00000103327	Gm36047	Y		unprocessed_pseudogene	lowcount
ENSMUSG00000104500	Gm36345	Y		lncRNA	lowcount
ENSMUSG00000103236	Gm37157	Y		lncRNA	lowcount
ENSMUSG00000102911	Gm38017	Y		unprocessed_pseudogene	lowcount
ENSMUSG00000103008	Gm36468	Y		unprocessed_pseudogene	lowcount
ENSMUSG00000103058	Gm21845	Y		unprocessed_pseudogene	lowcount
ENSMUSG00000093868	Gm20809	Y	100039614	protein_coding	lowcount
ENSMUSG00000102350	Gm37434	Y		lncRNA	lowcount
ENSMUSG00000102993	Gm37765	Y		unprocessed_pseudogene	lowcount
ENSMUSG00000103311	Gm38229	Y		unprocessed_pseudogene	lowcount
ENSMUSG00000104070	Gm36866	Y		unprocessed_pseudogene	lowcount
ENSMUSG00000103615	Gm30045	Y		lncRNA	lowcount
ENSMUSG00000094911	Gm21921	Y		protein_coding	lowcount
ENSMUSG00000104431	Gm37112	Y		lncRNA	lowcount
ENSMUSG00000103758	Gm37287	Y		unprocessed_pseudogene	lowcount
ENSMUSG00000104146	Gm30175	Y		unprocessed_pseudogene	lowcount
ENSMUSG00000102507	Gm21350	Y		unprocessed_pseudogene	lowcount
ENSMUSG00000102358	Gm21412	Y	108168584	unprocessed_pseudogene	lowcount
ENSMUSG00000103977	Gm37071	Y		lncRNA	lowcount
ENSMUSG00000102643	Gm37547	Y		lncRNA	lowcount
ENSMUSG00000103064	Gm36968	Y		processed_pseudogene	lowcount
ENSMUSG00000102842	Gm38035	Y		unprocessed_pseudogene	lowcount
ENSMUSG00000103714	Gm20857	Y		unprocessed_pseudogene	lowcount
ENSMUSG00000103660	Gm30705	Y		lncRNA	lowcount
ENSMUSG00000094939	Gm21773	Y		protein_coding	lowcount
ENSMUSG00000103982	Gm37451	Y		lncRNA	lowcount
ENSMUSG00000102328	Gm37793	Y		unprocessed_pseudogene	lowcount
ENSMUSG00000103487	Gm30858	Y		unprocessed_pseudogene	lowcount
ENSMUSG00000103639	Gm21791	Y		unprocessed_pseudogene	lowcount
ENSMUSG00000104085	Gm21427	Y	108168583	unprocessed_pseudogene	lowcount
ENSMUSG00000102576	Gm37875	Y		lncRNA	lowcount
ENSMUSG00000103372	Gm37237	Y		unprocessed_pseudogene	lowcount
ENSMUSG00000102354	Gm38350	Y		unprocessed_pseudogene	lowcount
ENSMUSG00000102906	Gm20858	Y		unprocessed_pseudogene	lowcount
ENSMUSG00000103813	Gm31422	Y		lncRNA	lowcount
ENSMUSG00000104412	Gm37798	Y		lncRNA	lowcount
ENSMUSG00000104321	Gm37318	Y		unprocessed_pseudogene	lowcount
ENSMUSG00000103892	Gm31572	Y		unprocessed_pseudogene	lowcount
ENSMUSG00000103969	Gm21890	Y		unprocessed_pseudogene	lowcount
ENSMUSG00000102339	Gm21443	Y	108168585	unprocessed_pseudogene	lowcount
ENSMUSG00000102977	Gm37346	Y		lncRNA	lowcount
ENSMUSG00000102547	Gm38136	Y		lncRNA	lowcount
ENSMUSG00000103675	Gm37991	Y		unprocessed_pseudogene	lowcount
ENSMUSG00000103842	Gm37808	Y		lncRNA	lowcount
ENSMUSG00000104024	Gm33571	Y		unprocessed_pseudogene	lowcount
ENSMUSG00000103462	Gm32181	Y		lncRNA	lowcount
ENSMUSG00000101467	Gm28662	Y		unprocessed_pseudogene	lowcount
ENSMUSG00000101260	Gm28780	Y		unprocessed_pseudogene	lowcount
ENSMUSG00000101105	Gm21755	Y		unprocessed_pseudogene	lowcount
ENSMUSG00000099346	Gm20895	Y	108168626	unprocessed_pseudogene	lowcount
ENSMUSG00000101513	Gm28853	Y		lncRNA	lowcount
ENSMUSG00000101809	Gm28852	Y		lncRNA	lowcount
ENSMUSG00000099841	Gm28855	Y		unprocessed_pseudogene	lowcount
ENSMUSG00000099573	Gm28854	Y		unprocessed_pseudogene	lowcount
ENSMUSG00000102104	Gm28858	Y		lncRNA	lowcount
ENSMUSG00000100055	Gm20890	Y	108168552	protein_coding	lowcount
ENSMUSG00000101929	Gm28245	Y		lncRNA	lowcount
ENSMUSG00000101971	Gm28246	Y		lncRNA	lowcount
ENSMUSG00000101839	Gm28247	Y	118568461	unprocessed_pseudogene	lowcount
ENSMUSG00000102010	Gm28248	Y		unprocessed_pseudogene	lowcount
ENSMUSG00000101149	Gm20892	Y	108168541	unprocessed_pseudogene	lowcount
ENSMUSG00000101743	Gm28249	Y		lncRNA	lowcount
ENSMUSG00000101311	Gm28250	Y		lncRNA	lowcount
ENSMUSG00000100803	Gm28251	Y		unprocessed_pseudogene	lowcount
ENSMUSG00000100873	Gm28243	Y		unprocessed_pseudogene	lowcount
ENSMUSG00000101692	Gm28244	Y		lncRNA	lowcount
ENSMUSG00000100464	Gm21771	Y		unprocessed_pseudogene	lowcount
ENSMUSG00000102015	Gm21476	Y	108168627	unprocessed_pseudogene	lowcount
ENSMUSG00000101198	Gm29021	Y		lncRNA	lowcount
ENSMUSG00000099955	Gm28880	Y		lncRNA	lowcount
ENSMUSG00000099873	Gm28452	Y		unprocessed_pseudogene	lowcount
ENSMUSG00000099541	Gm21488	Y	108168551	protein_coding	lowcount
ENSMUSG00000101920	Gm28454	Y		lncRNA	lowcount
ENSMUSG00000099430	Gm28878	Y		lncRNA	lowcount
ENSMUSG00000100099	Gm28879	Y	118568462	unprocessed_pseudogene	lowcount
ENSMUSG00000100495	Gm29369	Y		unprocessed_pseudogene	lowcount
ENSMUSG00000100413	Gm21506	Y	108168542	unprocessed_pseudogene	lowcount
ENSMUSG00000100570	Gm29399	Y		lncRNA	lowcount
ENSMUSG00000101863	Gm29400	Y		unprocessed_pseudogene	lowcount
ENSMUSG00000099727	Gm29401	Y		unprocessed_pseudogene	lowcount
ENSMUSG00000099791	Gm20891	Y	108168537	unprocessed_pseudogene	lowcount
ENSMUSG00000101473	Gm20893	Y	108168628	unprocessed_pseudogene	lowcount
ENSMUSG00000101753	Gm28799	Y		lncRNA	lowcount
ENSMUSG00000101484	Gm28798	Y		lncRNA	lowcount
ENSMUSG00000100587	Gm28797	Y		unprocessed_pseudogene	lowcount
ENSMUSG00000099828	Gm28796	Y		unprocessed_pseudogene	lowcount
ENSMUSG00000101158	Gm20894	Y	108168547	protein_coding	lowcount
ENSMUSG00000099537	Gm28938	Y		lncRNA	lowcount
ENSMUSG00000101669	Gm28937	Y		unprocessed_pseudogene	lowcount
ENSMUSG00000099862	Gm28936	Y		unprocessed_pseudogene	lowcount
ENSMUSG00000101908	Gm21642	Y	108168538	unprocessed_pseudogene	lowcount
ENSMUSG00000100473	Gm21804	Y		unprocessed_pseudogene	lowcount
ENSMUSG00000101192	Gm29122	Y		lncRNA	lowcount
ENSMUSG00000101607	Gm28939	Y		unprocessed_pseudogene	lowcount
ENSMUSG00000101418	Gm28983	Y		unprocessed_pseudogene	lowcount
ENSMUSG00000099431	Gm28985	Y		lncRNA	lowcount
ENSMUSG00000101837	Gm20810	Y	108168653	unprocessed_pseudogene	lowcount
ENSMUSG00000100233	Gm20811	Y		unprocessed_pseudogene	lowcount
ENSMUSG00000100859	Gm28725	Y		lncRNA	lowcount
ENSMUSG00000099653	Gm28984	Y		lncRNA	lowcount
ENSMUSG00000100875	Gm28987	Y		lncRNA	lowcount
ENSMUSG00000100117	Gm28986	Y		lncRNA	lowcount
ENSMUSG00000101305	Gm29171	Y		processed_pseudogene	lowcount
ENSMUSG00000099650	Gm28129	Y		lncRNA	lowcount
ENSMUSG00000101560	Gm28127	Y		lncRNA	lowcount
ENSMUSG00000101954	Gm28128	Y		lncRNA	lowcount
ENSMUSG00000096538	Gm21853	Y		unprocessed_pseudogene	lowcount
ENSMUSG00000099348	Gm28132	Y		lncRNA	lowcount
ENSMUSG00000099380	Gm28130	Y		lncRNA	lowcount
ENSMUSG00000101412	Gm28131	Y		lncRNA	lowcount
ENSMUSG00000118461	Gm21679	Y	108168506	transcribed_unprocessed_pseudogene	lowcount
ENSMUSG00000099817	Gm29317	Y		unprocessed_pseudogene	lowcount
ENSMUSG00000099880	Gm29316	Y		lncRNA	lowcount
ENSMUSG00000101642	Gm29315	Y	102635519	lncRNA	lowcount
ENSMUSG00000101719	Gm28216	Y		lncRNA	lowcount
ENSMUSG00000100896	Gm28217	Y		lncRNA	lowcount
ENSMUSG00000099347	Gm28093	Y		unprocessed_pseudogene	lowcount
ENSMUSG00000101379	Gm28092	Y		lncRNA	lowcount
ENSMUSG00000100565	Gm28091	Y	108168560	lncRNA	lowcount
ENSMUSG00000101489	Gm28090	Y		unprocessed_pseudogene	lowcount
ENSMUSG00000100038	Gm29580	Y		lncRNA	lowcount
ENSMUSG00000100415	Gm28089	Y		lncRNA	lowcount
ENSMUSG00000101775	Gm28088	Y		lncRNA	lowcount
ENSMUSG00000100321	Gm29579	Y		lncRNA	lowcount
ENSMUSG00000100467	Gm29582	Y		protein_coding	lowcount
ENSMUSG00000095192	Gm21529	Y		lncRNA	lowcount
ENSMUSG00000100311	Gm29581	Y		lncRNA	lowcount
ENSMUSG00000094232	Gm21539	Y		lncRNA	lowcount
ENSMUSG00000099990	Gm29578	Y		lncRNA	lowcount
ENSMUSG00000101527	Gm21908	Y		unprocessed_pseudogene	lowcount
ENSMUSG00000096698	Gm21780	Y		lncRNA	lowcount
ENSMUSG00000099855	Gm28486	Y		lncRNA	lowcount
ENSMUSG00000094623	Gm21737	Y		unprocessed_pseudogene	lowcount
ENSMUSG00000100928	Gm28487	Y		lncRNA	lowcount
ENSMUSG00000101667	Gm29289	Y		protein_coding	lowcount
ENSMUSG00000093918	Gm21677	Y	100862365	protein_coding	lowcount
ENSMUSG00000099455	Gm29288	Y		processed_pseudogene	lowcount
ENSMUSG00000094511	Gm21693	Y	100862383	protein_coding	lowcount
ENSMUSG00000101141	Gm21139	Y		processed_pseudogene	lowcount
ENSMUSG00000093987	Gm21704	Y	100862394	protein_coding	lowcount
ENSMUSG00000100285	Gm21147	Y		processed_pseudogene	lowcount
ENSMUSG00000095948	Gm21708	Y	100862398	protein_coding	lowcount
ENSMUSG00000100960	Gm21156	Y		processed_pseudogene	lowcount
ENSMUSG00000099970	Rhoay-ps2	Y		processed_pseudogene	lowcount
ENSMUSG00000099660	Gm2316	Y		processed_pseudogene	lowcount
ENSMUSG00000096520	Gm3376	Y		protein_coding	lowcount
ENSMUSG00000101016	Gm2325	Y		processed_pseudogene	lowcount
ENSMUSG00000100360	Gm28649	Y		unprocessed_pseudogene	lowcount
ENSMUSG00000099838	Gm8521	Y		unprocessed_pseudogene	lowcount
ENSMUSG00000100132	Gm18177	Y		processed_pseudogene	lowcount
ENSMUSG00000101030	Gm28429	Y		processed_pseudogene	lowcount
ENSMUSG00000100641	Gm28413	Y		processed_pseudogene	lowcount
ENSMUSG00000101145	Gm28412	Y		processed_pseudogene	lowcount
ENSMUSG00000100656	Gm8525	Y		processed_pseudogene	lowcount
ENSMUSG00000100082	Gm28414	Y		processed_pseudogene	lowcount
ENSMUSG00000101712	Gm28648	Y		unprocessed_pseudogene	lowcount
ENSMUSG00000101558	Gm28647	Y		unprocessed_pseudogene	lowcount
ENSMUSG00000100753	Gm29435	Y		unprocessed_pseudogene	lowcount
ENSMUSG00000101499	Vmn2r-ps139	Y		unprocessed_pseudogene	lowcount
ENSMUSG00000101108	Gm29038	Y		unprocessed_pseudogene	lowcount
ENSMUSG00000100300	Gm28191	Y		unprocessed_pseudogene	lowcount
ENSMUSG00000100683	Gm28186	Y		unprocessed_pseudogene	lowcount
ENSMUSG00000102088	Gm21064	Y	100861598	transcribed_unprocessed_pseudogene	lowcount
ENSMUSG00000099514	Gm28241	Y		unprocessed_pseudogene	lowcount
ENSMUSG00000100446	Gm28242	Y		lncRNA	lowcount
ENSMUSG00000102680	Gm37222	Y		TEC	lowcount
ENSMUSG00000099684	Gm28356	Y		transcribed_unprocessed_pseudogene	lowcount
ENSMUSG00000100984	Gm28357	Y		lncRNA	lowcount
ENSMUSG00000100137	Gm29352	Y		unprocessed_pseudogene	lowcount
ENSMUSG00000100958	Gm29351	Y		lncRNA	lowcount
ENSMUSG00000099575	Gm29350	Y		unprocessed_pseudogene	lowcount
ENSMUSG00000100597	Gm29349	Y		lncRNA	lowcount
ENSMUSG00000099410	Gm29355	Y		unprocessed_pseudogene	lowcount
ENSMUSG00000093927	Gm20918	Y	108168642	protein_coding	lowcount
ENSMUSG00000101212	Gm29354	Y		unprocessed_pseudogene	lowcount
ENSMUSG00000101041	Gm29353	Y		lncRNA	lowcount
ENSMUSG00000118417	Gm50460	Y		unprocessed_pseudogene	lowcount
ENSMUSG00000095693	Gm21820	Y		protein_coding	lowcount
ENSMUSG00000101611	Gm29357	Y		unprocessed_pseudogene	lowcount
ENSMUSG00000101769	Gm29356	Y		processed_pseudogene	lowcount
ENSMUSG00000100792	Gm29161	Y		unprocessed_pseudogene	lowcount
ENSMUSG00000099766	Gm28767	Y		processed_pseudogene	lowcount
ENSMUSG00000099726	Gm29160	Y		unprocessed_pseudogene	lowcount
ENSMUSG00000101576	Gm20915	Y		unprocessed_pseudogene	lowcount
ENSMUSG00000102115	Gm28766	Y		unprocessed_pseudogene	lowcount
ENSMUSG00000102102	Gm29159	Y		processed_pseudogene	lowcount
ENSMUSG00002075850		Y		miRNA	lowcount
ENSMUSG00000099761	Gm29158	Y		lncRNA	lowcount
ENSMUSG00000096706	Gm21854	Y		protein_coding	lowcount
ENSMUSG00000101805	Gm28768	Y		processed_pseudogene	lowcount
ENSMUSG00000101380	Gm28769	Y		unprocessed_pseudogene	lowcount
ENSMUSG00000096268	Gm20914	Y	108168658	protein_coding	lowcount
ENSMUSG00000100634	Gm28171	Y		protein_coding	lowcount
ENSMUSG00000100056	Gm28173	Y		lncRNA	lowcount
ENSMUSG00000102338	Gm37236	Y		TEC	lowcount
ENSMUSG00000101291	Gm29194	Y		lncRNA	lowcount
ENSMUSG00000096036	Gm21778	Y	118568460	protein_coding	lowcount
ENSMUSG00000102042	Gm29195	Y		processed_pseudogene	lowcount
ENSMUSG00000100878	Gm29196	Y		unprocessed_pseudogene	lowcount
ENSMUSG00000099721	Gm28435	Y		unprocessed_pseudogene	lowcount
ENSMUSG00000101619	Gm28436	Y		unprocessed_pseudogene	lowcount
ENSMUSG00000100710	Gm29197	Y		unprocessed_pseudogene	lowcount
ENSMUSG00000100292	Gm29198	Y		lncRNA	lowcount
ENSMUSG00000101081	Gm29193	Y		lncRNA	lowcount
ENSMUSG00000099815	Gm28430	Y		lncRNA	lowcount
ENSMUSG00000118404	Gm21746	Y		unprocessed_pseudogene	lowcount
ENSMUSG00000101525	Gm28593	Y		lncRNA	lowcount
ENSMUSG00000095148	Gm20873	Y	100041362	protein_coding	lowcount
ENSMUSG00000101707	Gm28916	Y		unprocessed_pseudogene	lowcount
ENSMUSG00000100275	Gm28915	Y		unprocessed_pseudogene	lowcount
ENSMUSG00000100472	Gm28918	Y		unprocessed_pseudogene	lowcount
ENSMUSG00000100289	Gm28917	Y		unprocessed_pseudogene	lowcount
ENSMUSG00000101243	Gm28919	Y		protein_coding	lowcount
ENSMUSG00000079806	Gm21719	Y		protein_coding	lowcount
ENSMUSG00000100479	Gm28921	Y		processed_pseudogene	lowcount
ENSMUSG00000099352	Gm28920	Y		unprocessed_pseudogene	lowcount
ENSMUSG00000101388	Gm28444	Y		lncRNA	lowcount
ENSMUSG00000101055	Gm28443	Y		unprocessed_pseudogene	lowcount
ENSMUSG00000096686	Gm20830	Y	108168638	protein_coding	lowcount
ENSMUSG00000099505	Gm28442	Y		lncRNA	lowcount
ENSMUSG00000100161	Gm28445	Y		lncRNA	lowcount
ENSMUSG00000102039	Gm20788	Y		unprocessed_pseudogene	lowcount
ENSMUSG00000101913	Gm28999	Y		lncRNA	lowcount
ENSMUSG00000094484	Gm21244	Y	108168669	protein_coding	lowcount
ENSMUSG00000101479	Gm28997	Y		processed_pseudogene	lowcount
ENSMUSG00000100939	Gm28998	Y	101056194	protein_coding	lowcount
ENSMUSG00000100262	Gm28398	Y		lncRNA	lowcount
ENSMUSG00000100453	Gm28397	Y		unprocessed_pseudogene	lowcount
ENSMUSG00000100858	Gm28400	Y		processed_pseudogene	lowcount
ENSMUSG00000099965	Gm28399	Y		unprocessed_pseudogene	lowcount
ENSMUSG00000100948	Gm28395	Y		lncRNA	lowcount
ENSMUSG00000118447	Gm21788	Y		unprocessed_pseudogene	lowcount
ENSMUSG00000100961	Gm28394	Y		lncRNA	lowcount
ENSMUSG00000100806	Gm28396	Y		processed_pseudogene	lowcount
ENSMUSG00000101521	Gm28393	Y		lncRNA	lowcount
ENSMUSG00000094081	Gm20826	Y	100040160	protein_coding	lowcount
ENSMUSG00000101181	Vmn2r-ps149	Y		unprocessed_pseudogene	lowcount
ENSMUSG00000100645	Gm28576	Y	101056210	protein_coding	lowcount
ENSMUSG00000100124	Gm28575	Y		lncRNA	lowcount
ENSMUSG00000101956	Gm28574	Y		unprocessed_pseudogene	lowcount
ENSMUSG00000101351	Gm28573	Y		processed_pseudogene	lowcount
ENSMUSG00000100412	Gm28572	Y		unprocessed_pseudogene	lowcount
ENSMUSG00000102026	Gm28571	Y		lncRNA	lowcount
ENSMUSG00000099800	Gm28570	Y		lncRNA	lowcount
ENSMUSG00000099861	Gm29049	Y		protein_coding	lowcount
ENSMUSG00000095324	Gm20825	Y	108168578	protein_coding	lowcount
ENSMUSG00000101616	Gm29047	Y		unprocessed_pseudogene	lowcount
ENSMUSG00000100312	Gm29048	Y		transcribed_unprocessed_pseudogene	lowcount
ENSMUSG00000100258	Gm29045	Y		unprocessed_pseudogene	lowcount
ENSMUSG00000101229	Gm29046	Y		lncRNA	lowcount
ENSMUSG00000101456	Gm29043	Y		lncRNA	lowcount
ENSMUSG00000100421	Gm29044	Y		lncRNA	lowcount
ENSMUSG00000103618	Gm37951	Y		TEC	lowcount
ENSMUSG00000101928	Gm20824	Y	105247282	protein_coding	lowcount
ENSMUSG00000100239	Gm28146	Y		unprocessed_pseudogene	lowcount
ENSMUSG00000100460	Gm28145	Y		processed_pseudogene	lowcount
ENSMUSG00000101331	Gm28148	Y		unprocessed_pseudogene	lowcount
ENSMUSG00000101366	Gm28147	Y		lncRNA	lowcount
ENSMUSG00000101142	Gm28142	Y		unprocessed_pseudogene	lowcount
ENSMUSG00000100047	Gm28141	Y		unprocessed_pseudogene	lowcount
ENSMUSG00000101858	Gm28144	Y		unprocessed_pseudogene	lowcount
ENSMUSG00000100933	Gm28143	Y		unprocessed_pseudogene	lowcount
ENSMUSG00000100804	Gm28150	Y		unprocessed_pseudogene	lowcount
ENSMUSG00000101672	Gm28149	Y		processed_pseudogene	lowcount
ENSMUSG00000099929	Gm28098	Y		unprocessed_pseudogene	lowcount
ENSMUSG00000099939	Gm28330	Y		unprocessed_pseudogene	lowcount
ENSMUSG00000100491	Gm28331	Y		lncRNA	lowcount
ENSMUSG00000099566	Gm28099	Y		unprocessed_pseudogene	lowcount
ENSMUSG00000101053	Gm20815	Y	100039753	protein_coding	lowcount
ENSMUSG00000101732	Gm28328	Y		unprocessed_pseudogene	lowcount
ENSMUSG00000101056	Gm28329	Y		unprocessed_pseudogene	lowcount
ENSMUSG00000099904	Gm28270	Y		unprocessed_pseudogene	lowcount
ENSMUSG00000099523	Gm28327	Y		unprocessed_pseudogene	lowcount
ENSMUSG00000100542	Gm28097	Y		processed_pseudogene	lowcount
ENSMUSG00000099956	Gm29365	Y		unprocessed_pseudogene	lowcount
ENSMUSG00000100080	Gm29364	Y		lncRNA	lowcount
ENSMUSG00000101441	Gm29363	Y		lncRNA	lowcount
ENSMUSG00000091077	Gm21292	Y	100861879	protein_coding	lowcount
ENSMUSG00000094679	Gm21721	Y		protein_coding	lowcount
ENSMUSG00000100109	Gm29366	Y		unprocessed_pseudogene	lowcount
ENSMUSG00000100848	Gm29281	Y		processed_pseudogene	lowcount
ENSMUSG00000100105	Gm29330	Y		unprocessed_pseudogene	lowcount
ENSMUSG00000101095	Gm29329	Y		lncRNA	lowcount
ENSMUSG00000094773	Gm21812	Y		protein_coding	lowcount
ENSMUSG00000099688	Gm29535	Y		unprocessed_pseudogene	lowcount
ENSMUSG00000101094	Gm29533	Y		unprocessed_pseudogene	lowcount
ENSMUSG00000101647	Gm29534	Y		processed_pseudogene	lowcount
ENSMUSG00000096223	Gm21874	Y		protein_coding	lowcount
ENSMUSG00000101737	Gm28849	Y		unprocessed_pseudogene	lowcount
ENSMUSG00000100752	Gm28847	Y		unprocessed_pseudogene	lowcount
ENSMUSG00000100463	Gm28848	Y		unprocessed_pseudogene	lowcount
ENSMUSG00000101977	Gm28846	Y		unprocessed_pseudogene	lowcount
ENSMUSG00000100661	Gm29471	Y		unprocessed_pseudogene	lowcount
ENSMUSG00000100571	Gm29474	Y		processed_pseudogene	lowcount
ENSMUSG00000100087	Gm29475	Y		unprocessed_pseudogene	lowcount
ENSMUSG00000094556	Gm20821	Y		protein_coding	lowcount
ENSMUSG00000100049	Gm28506	Y		unprocessed_pseudogene	lowcount
ENSMUSG00000100477	Gm28507	Y		unprocessed_pseudogene	lowcount
ENSMUSG00000100800	Gm21301	Y	108168657	unprocessed_pseudogene	lowcount
ENSMUSG00000099439	Gm29142	Y		unprocessed_pseudogene	lowcount
ENSMUSG00000095032	Gm21310	Y	100861899	protein_coding	lowcount
ENSMUSG00000099372	Gm28509	Y		lncRNA	lowcount
ENSMUSG00000101699	Gm28508	Y		unprocessed_pseudogene	lowcount
ENSMUSG00000095242	Gm20834	Y	108168637	protein_coding	lowcount
ENSMUSG00000101396	Gm28510	Y		protein_coding	lowcount
ENSMUSG00000100995	Gm29525	Y		unprocessed_pseudogene	lowcount
ENSMUSG00000100273	Gm29526	Y		processed_pseudogene	lowcount
ENSMUSG00000095950	Gm20737	Y	382131	protein_coding	lowcount
ENSMUSG00000118472	Gm21775	Y		unprocessed_pseudogene	lowcount
ENSMUSG00000118422	Gm21900	Y		unprocessed_pseudogene	lowcount
ENSMUSG00000100369	Gm29527	Y		lncRNA	lowcount
ENSMUSG00000075359	Gm20775	Y		unprocessed_pseudogene	lowcount
ENSMUSG00000099668	Gm29522	Y		lncRNA	lowcount
ENSMUSG00000100731	Gm29523	Y		unprocessed_pseudogene	lowcount
ENSMUSG00000100074	Gm29524	Y		unprocessed_pseudogene	lowcount
ENSMUSG00000099676	Gm29528	Y		processed_pseudogene	lowcount
ENSMUSG00000094813	Gm20777	Y	665687	protein_coding	lowcount
ENSMUSG00000099482	Gm28955	Y		lncRNA	lowcount
ENSMUSG00000099776	Gm28954	Y		lncRNA	lowcount
ENSMUSG00000100742	Gm28953	Y		unprocessed_pseudogene	lowcount
ENSMUSG00000100730	Gm20776	Y		unprocessed_pseudogene	lowcount
ENSMUSG00000100567	Gm28958	Y		unprocessed_pseudogene	lowcount
ENSMUSG00000094838	Gm20828	Y	100040187	protein_coding	lowcount
ENSMUSG00000101319	Gm28957	Y		processed_pseudogene	lowcount
ENSMUSG00000101789	Gm28956	Y		unprocessed_pseudogene	lowcount
ENSMUSG00000100015	Gm28952	Y		unprocessed_pseudogene	lowcount
ENSMUSG00000099572	Gm28951	Y		unprocessed_pseudogene	lowcount
ENSMUSG00000101690	Gm28390	Y		unprocessed_pseudogene	lowcount
ENSMUSG00000101842	Gm28391	Y		processed_pseudogene	lowcount
ENSMUSG00000101871	Gm28389	Y		unprocessed_pseudogene	lowcount
ENSMUSG00000100919	Gm28655	Y		unprocessed_pseudogene	lowcount
ENSMUSG00000101123	Gm28654	Y		processed_pseudogene	lowcount
ENSMUSG00000101276	Gm28657	Y		unprocessed_pseudogene	lowcount
ENSMUSG00000100368	Gm28656	Y		lncRNA	lowcount
ENSMUSG00000100231	Gm29554	Y		protein_coding	lowcount
ENSMUSG00000101469	Gm29556	Y		unprocessed_pseudogene	lowcount
ENSMUSG00000095508	Gm20812	Y	108168614	protein_coding	lowcount
ENSMUSG00000103330	Gm35108	Y		unprocessed_pseudogene	lowcount
ENSMUSG00000104505	Gm37739	Y		lncRNA	lowcount
ENSMUSG00000104468	Gm21736	Y		unprocessed_pseudogene	lowcount
ENSMUSG00000094135	Gm21379	Y	100861987	TEC	lowcount
ENSMUSG00000103361	Gm36928	Y		unprocessed_pseudogene	lowcount
ENSMUSG00000104267	Gm20807	Y	100039595	protein_coding	lowcount
ENSMUSG00000103352	Gm38084	Y		lncRNA	lowcount
ENSMUSG00000102335	Gm37231	Y		lncRNA	lowcount
ENSMUSG00000095769	Gm21891	Y		protein_coding	lowcount
ENSMUSG00000096820	Gm21425	Y	100039014	protein_coding	lowcount
ENSMUSG00000103474	Gm37252	Y		lncRNA	lowcount
ENSMUSG00000095759	Gm21828	Y	115489290	protein_coding	lowcount
ENSMUSG00000103468	Gm21440	Y	100039014	protein_coding	lowcount
ENSMUSG00000093903	Gm21454	Y	100042337	protein_coding	lowcount
ENSMUSG00000103176	Gm37147	Y		lncRNA	lowcount
ENSMUSG00000104522	Gm38159	Y		lncRNA	lowcount
ENSMUSG00000095462	Gm21725	Y		protein_coding	lowcount
ENSMUSG00000102177	Gm37870	Y		lncRNA	lowcount
ENSMUSG00000102346	Gm37378	Y		lncRNA	lowcount
ENSMUSG00000093883	Gm21866	Y		protein_coding	lowcount
ENSMUSG00000095900	Gm20773	Y	665301	protein_coding	lowcount
ENSMUSG00000102174	Gm36398	Y		unprocessed_pseudogene	lowcount
ENSMUSG00000102583	Gm37441	Y		unprocessed_pseudogene	lowcount
ENSMUSG00000104048	Gm37561	Y		lncRNA	lowcount
ENSMUSG00000104404	Gm36728	Y		unprocessed_pseudogene	lowcount
ENSMUSG00000102799	Gm32295	Y		unprocessed_pseudogene	lowcount
ENSMUSG00000102613	Gm20836	Y	100040335	unprocessed_pseudogene	lowcount
ENSMUSG00000103524	Gm37263	Y		lncRNA	lowcount
ENSMUSG00000094227	Gm21767	Y		protein_coding	lowcount
ENSMUSG00000103681	Gm37130	Y		lncRNA	lowcount
ENSMUSG00000104409	Gm37467	Y		lncRNA	lowcount
ENSMUSG00000104127	Gm20928	Y	100042565	unprocessed_pseudogene	lowcount
ENSMUSG00000103872	Gm38363	Y		lncRNA	lowcount
ENSMUSG00000102787	Gm30174	Y		lncRNA	lowcount
ENSMUSG00000104499	Gm30353	Y		lncRNA	lowcount
ENSMUSG00000103431	Gm30686	Y		lncRNA	lowcount
ENSMUSG00000104191	Gm30737	Y	102632745	protein_coding	lowcount
ENSMUSG00000102492	Gm36987	Y		TEC	lowcount
ENSMUSG00000104260	Gm31186	Y		unprocessed_pseudogene	lowcount
ENSMUSG00000102251	Gm37654	Y		lncRNA	lowcount
ENSMUSG00000102366	Gm37044	Y		unprocessed_pseudogene	lowcount
ENSMUSG00000103909	Gm31511	Y		unprocessed_pseudogene	lowcount
ENSMUSG00000102835	Gm37572	Y		lncRNA	lowcount
ENSMUSG00000103943	Gm37344	Y		lncRNA	lowcount
ENSMUSG00000102624	Gm37059	Y		lncRNA	lowcount
ENSMUSG00000102138	Gm31942	Y		lncRNA	lowcount
ENSMUSG00000102582	Gm37440	Y		lncRNA	lowcount
ENSMUSG00000103666	Gm38185	Y		unprocessed_pseudogene	lowcount
ENSMUSG00000104207	Gm37395	Y		unprocessed_pseudogene	lowcount
ENSMUSG00000102392	Gm37577	Y		lncRNA	lowcount
ENSMUSG00000095172	Gm20822	Y	100040022	protein_coding	lowcount
ENSMUSG00000102754	Gm38183	Y		unprocessed_pseudogene	lowcount
ENSMUSG00000103167	Gm38149	Y		unprocessed_pseudogene	lowcount
ENSMUSG00000102387	Gm38145	Y		unprocessed_pseudogene	lowcount
ENSMUSG00000102208	Gm32033	Y		unprocessed_pseudogene	lowcount
ENSMUSG00000102265	Gm32447	Y		unprocessed_pseudogene	lowcount
ENSMUSG00000104490	Gm20770	Y		unprocessed_pseudogene	lowcount
ENSMUSG00000103112	Gm38016	Y		unprocessed_pseudogene	lowcount
ENSMUSG00000103234	Gm37158	Y		TEC	lowcount
ENSMUSG00000102288	Gm36998	Y		unprocessed_pseudogene	lowcount
ENSMUSG00000103417	Gm33112	Y		unprocessed_pseudogene	lowcount
ENSMUSG00000094829	Gm21809	Y		lncRNA	lowcount
ENSMUSG00000104510	Gm34015	Y		unprocessed_pseudogene	lowcount
ENSMUSG00000095520	Gm20877	Y	100041550	protein_coding	lowcount
ENSMUSG00000103602	Gm33191	Y		unprocessed_pseudogene	lowcount
ENSMUSG00000102586	Gm38003	Y		lncRNA	lowcount
ENSMUSG00000102170	Gm20781	Y		unprocessed_pseudogene	lowcount
ENSMUSG00000095365	Rbm31y	Y	74484	protein_coding	lowcount
ENSMUSG00000102421	Gm37325	Y		unprocessed_pseudogene	lowcount
ENSMUSG00000104032	Gm20833	Y	100040262	unprocessed_pseudogene	lowcount
ENSMUSG00000102400	Gm37865	Y		lncRNA	lowcount
ENSMUSG00000102520	Gm36941	Y		lncRNA	lowcount
ENSMUSG00000094161	Gm21904	Y		protein_coding	lowcount
ENSMUSG00000102726	Gm37937	Y		lncRNA	lowcount
ENSMUSG00000102739	Gm20772	Y	665276	protein_coding	lowcount
ENSMUSG00000094325	Gm20831	Y	100039014	protein_coding	lowcount
ENSMUSG00000103757	Gm37286	Y		lncRNA	lowcount
ENSMUSG00000096819	Srsy	Y	385550	protein_coding	lowcount
ENSMUSG00000103994	Gm38028	Y		lncRNA	lowcount
ENSMUSG00000095879	Gm21764	Y		protein_coding	lowcount
ENSMUSG00000095267	Ssty1	Y	20611	protein_coding	lowcount
ENSMUSG00000103917	Gm38072	Y		lncRNA	lowcount
ENSMUSG00000104439	Gm20851	Y	100040714	unprocessed_pseudogene	lowcount
ENSMUSG00000104446	Gm30312	Y		unprocessed_pseudogene	lowcount
ENSMUSG00000103514	Gm37433	Y		unprocessed_pseudogene	lowcount
ENSMUSG00000102150	Gm37473	Y		lncRNA	lowcount
ENSMUSG00000103782	Gm37656	Y		lncRNA	lowcount
ENSMUSG00000104050	Gm38127	Y		lncRNA	lowcount
ENSMUSG00000102264	Gm30638	Y		unprocessed_pseudogene	lowcount
ENSMUSG00000103871	Gm38361	Y		lncRNA	lowcount
ENSMUSG00000104356	Gm31260	Y		unprocessed_pseudogene	lowcount
ENSMUSG00000103802	Gm21660	Y	100862345	unprocessed_pseudogene	lowcount
ENSMUSG00000104472	Gm38209	Y		lncRNA	lowcount
ENSMUSG00000095927	Gm21822	Y		protein_coding	lowcount
ENSMUSG00000103347	Gm37734	Y		lncRNA	lowcount
ENSMUSG00000104407	Gm38013	Y		lncRNA	lowcount
ENSMUSG00000102290	Gm21678	Y	100862366	unprocessed_pseudogene	lowcount
ENSMUSG00000103612	Gm37948	Y		lncRNA	lowcount
ENSMUSG00000102580	Gm37442	Y		processed_pseudogene	lowcount
ENSMUSG00000102273	Gm34550	Y		lncRNA	lowcount
ENSMUSG00000102294	Gm37544	Y		lncRNA	lowcount
ENSMUSG00000103190	Gm34716	Y		lncRNA	lowcount
ENSMUSG00000102867	Gm37635	Y		lncRNA	lowcount
ENSMUSG00000102968	Gm35070	Y		lncRNA	lowcount
ENSMUSG00000103371	Gm35134	Y	102638610	protein_coding	lowcount
ENSMUSG00000103489	Gm37998	Y		lncRNA	lowcount
ENSMUSG00000103796	Gm38094	Y		TEC	lowcount
ENSMUSG00000102552	Gm21763	Y		unprocessed_pseudogene	lowcount
ENSMUSG00000104426	Gm38369	Y		unprocessed_pseudogene	lowcount
ENSMUSG00000102304	Gm35843	Y		unprocessed_pseudogene	lowcount
ENSMUSG00000102195	Gm38168	Y		lncRNA	lowcount
ENSMUSG00000104506	Gm37740	Y		lncRNA	lowcount
ENSMUSG00002074919		Y		miRNA	lowcount
ENSMUSG00000102913	Gm37723	Y		unprocessed_pseudogene	lowcount
ENSMUSG00000103664	Gm36261	Y		lncRNA	lowcount
ENSMUSG00000103005	Gm37898	Y		lncRNA	lowcount
ENSMUSG00000103752	Gm36467	Y		lncRNA	lowcount
ENSMUSG00000102551	Gm37927	Y		lncRNA	lowcount
ENSMUSG00000102255	Gm36891	Y		unprocessed_pseudogene	lowcount
ENSMUSG00000103365	Gm36929	Y		lncRNA	lowcount
ENSMUSG00000103829	Gm38174	Y		lncRNA	lowcount
ENSMUSG00000102668	Gm29866	Y		protein_coding	lowcount
ENSMUSG00000104131	Gm36950	Y		lncRNA	lowcount
ENSMUSG00000103023	Gm20910	Y	100042337	unprocessed_pseudogene	lowcount
ENSMUSG00000103689	Gm30598	Y		unprocessed_pseudogene	lowcount
ENSMUSG00000094294	Gm20909	Y	100041284	protein_coding	lowcount
ENSMUSG00000093848	Gm20865	Y	100041223	protein_coding	lowcount
ENSMUSG00000102429	Gm37462	Y		lncRNA	lowcount
ENSMUSG00000102849	Gm37658	Y		unprocessed_pseudogene	lowcount
ENSMUSG00000102513	Gm32347	Y		unprocessed_pseudogene	lowcount
ENSMUSG00000102966	Gm31123	Y		unprocessed_pseudogene	lowcount
ENSMUSG00000104425	Gm38370	Y		lncRNA	lowcount
ENSMUSG00000102146	Gm38054	Y		lncRNA	lowcount
ENSMUSG00000102159	Gm37476	Y		unprocessed_pseudogene	lowcount
ENSMUSG00000102506	Gm37369	Y		unprocessed_pseudogene	lowcount
ENSMUSG00000102826	Gm38181	Y		unprocessed_pseudogene	lowcount
ENSMUSG00000101796	1700020D14Rik	Y	69438	lncRNA	lowcount
ENSMUSG00000101492	Gm29089	Y	102631771	lncRNA	lowcount
ENSMUSG00000100968	Gm2098	Y		unprocessed_pseudogene	lowcount
ENSMUSG00000053211	Zfy1	Y	22767	protein_coding	lowcount
ENSMUSG00000069053	Uba1y	Y	22202	protein_coding	lowcount
ENSMUSG00000101036	Gm28588	Y		lncRNA	lowcount
ENSMUSG00000101107	Gm28587	Y		lncRNA	lowcount
ENSMUSG00000101666	Rhoay-ps3	Y		processed_pseudogene	lowcount
ENSMUSG00000075874	n-R5s1	Y		rRNA	lowcount
ENSMUSG00002076920		Y		miRNA	lowcount
ENSMUSG00000099876	Gm29650	Y		lncRNA	lowcount
ENSMUSG00000091749	Tspy-ps	Y	22109	transcribed_unprocessed_pseudogene	lowcount
ENSMUSG00000101059	Gm4017	Y		processed_pseudogene	lowcount
ENSMUSG00000099809	Gm18665	Y		unprocessed_pseudogene	lowcount
ENSMUSG00000117541	Gm50048	18		lncRNA	lowcount
ENSMUSG00000069044	Usp9y	Y	107868	protein_coding	lowcount
ENSMUSG00000118362	Gm19466	18	100502945	lncRNA	lowcount
ENSMUSG00000089454	Gm24228	18	115486060	snoRNA	lowcount
ENSMUSG00000043223	Gm4835	18		processed_pseudogene	lowcount
ENSMUSG00002076444	7SK	18		misc_RNA	lowcount
ENSMUSG00000117532	Gm50076	18		lncRNA	lowcount
ENSMUSG00002076050	7SK	18		misc_RNA	lowcount
ENSMUSG00000063628	Gm7665	18		processed_pseudogene	lowcount
ENSMUSG00000077793	Gm25565	Y	115489306	snRNA	lowcount
ENSMUSG00000100842	Gm17790	Y		processed_pseudogene	lowcount
ENSMUSG00000101947	Gm29167	Y		processed_pseudogene	lowcount
ENSMUSG00000100619	Gm8446	Y		unprocessed_pseudogene	lowcount
ENSMUSG00000100877	Gm28534	Y		unprocessed_pseudogene	lowcount
ENSMUSG00000100576	Gm28975	Y		unprocessed_pseudogene	lowcount
ENSMUSG00000100326	Gm28974	Y		processed_pseudogene	lowcount
ENSMUSG00000100356	Gm18797	Y		unprocessed_pseudogene	lowcount
ENSMUSG00000101443	Rhoay-ps1	Y		processed_pseudogene	lowcount
ENSMUSG00000000103	Zfy2	Y	22768	protein_coding	lowcount
ENSMUSG00000085575	Gm15485	18		lncRNA	lowcount
ENSMUSG00000099614	Uba1y-ps2	Y		unprocessed_pseudogene	lowcount
ENSMUSG00000082608	Gm7670	18		processed_pseudogene	lowcount
ENSMUSG00000087170	1700001G01Rik	18	75433	lncRNA	lowcount
ENSMUSG00000099973	Gm18796	Y		unprocessed_pseudogene	lowcount
ENSMUSG00000077305	Gm22470	18	115486057	snoRNA	lowcount
ENSMUSG00000099888	Gm29552	Y		unprocessed_pseudogene	lowcount
ENSMUSG00002076623	7SK	18		misc_RNA	lowcount
ENSMUSG00000117460	4921533I20Rik	18		transcribed_processed_pseudogene	lowcount
ENSMUSG00000100445	Gm29550	Y		unprocessed_pseudogene	lowcount
ENSMUSG00000102072	Gm29551	Y		unprocessed_pseudogene	lowcount
ENSMUSG00000101290	Gm8480	Y		unprocessed_pseudogene	lowcount
ENSMUSG00000117615	4930545E07Rik	18	75162	lncRNA	lowcount
ENSMUSG00000100103	Gm29553	Y		processed_pseudogene	lowcount
ENSMUSG00000117491	Gm50082	18		processed_pseudogene	lowcount
ENSMUSG00002075837		Y		miRNA	lowcount
ENSMUSG00000102120	Gm28630	Y		unprocessed_pseudogene	lowcount
ENSMUSG00000099445	Gm28629	Y		unprocessed_pseudogene	lowcount
ENSMUSG00000094881	H2al2c	Y	547210	protein_coding	lowcount
ENSMUSG00000099748	Uba1y-ps1	Y		unprocessed_pseudogene	lowcount
ENSMUSG00000069036	Sry	Y	21674	protein_coding	lowcount
ENSMUSG00000101064	Gm18798	Y		unprocessed_pseudogene	lowcount
ENSMUSG00000095573	H2al2b	Y	100042840	protein_coding	lowcount
ENSMUSG00000101114	Gm28628	Y		unprocessed_pseudogene	lowcount
ENSMUSG00000102053	Gm4064	Y	100042849	protein_coding	lowcount
ENSMUSG00000100700	Gm6137	Y		processed_pseudogene	lowcount
ENSMUSG00000101066	Gm8498	Y		processed_pseudogene	lowcount
ENSMUSG00000094658	Rbmy	Y	19657	protein_coding	lowcount
ENSMUSG00000095852	Gm10256	Y	100042874	protein_coding	lowcount
ENSMUSG00000117439	Gm50083	18		processed_pseudogene	lowcount
ENSMUSG00002076588		18		miRNA	lowcount
ENSMUSG00000100145	Gm8502	Y		processed_pseudogene	lowcount
ENSMUSG00000117574	Gm50084	18		lncRNA	lowcount
ENSMUSG00000099405	Gm8506	Y		processed_pseudogene	lowcount
ENSMUSG00000117378	Gm31086	18		lncRNA	lowcount
ENSMUSG00000091987	Gm10352	Y	100042881	protein_coding	lowcount
ENSMUSG00000117636	Gm38432	18		processed_pseudogene	lowcount
ENSMUSG00000117407	Gm7720	18		transcribed_processed_pseudogene	lowcount
ENSMUSG00002075071	7SK	18		misc_RNA	lowcount
ENSMUSG00002076979	5S_rRNA	18		rRNA	lowcount
ENSMUSG00000099728	Gm8510	Y		processed_pseudogene	lowcount
ENSMUSG00000069376	Gm5507	18		processed_pseudogene	lowcount
ENSMUSG00000117769	Gm8594	18		processed_pseudogene	lowcount
ENSMUSG00000096982	Redrum	18	77433	lncRNA	lowcount
ENSMUSG00000117881	Gm50361	18		lncRNA	lowcount
ENSMUSG00000118103	4933434P08Rik	18		lncRNA	lowcount
ENSMUSG00000118307	Gm5821	18		processed_pseudogene	lowcount
ENSMUSG00000118120	Gm33732	18		lncRNA	lowcount
ENSMUSG00000117825	Gm50365	18		processed_pseudogene	lowcount
ENSMUSG00000118063	Gm50366	18		processed_pseudogene	lowcount
ENSMUSG00000084521	Gm24183	18		snoRNA	lowcount
ENSMUSG00000117733	Gm4221	18		lncRNA	lowcount
ENSMUSG00000104521	Gm34073	18		TEC	lowcount
ENSMUSG00000088227	Gm22597	18		snRNA	lowcount
ENSMUSG00000104455	Gm37828	18		TEC	lowcount
ENSMUSG00000103555	Gm37337	18		TEC	lowcount
ENSMUSG00000092702	Gm24514	18		misc_RNA	lowcount
ENSMUSG00000098119	Gm26959	18		processed_pseudogene	lowcount
ENSMUSG00000098007	Gm8614	18		processed_pseudogene	lowcount
ENSMUSG00000118348	Gm6942	18		processed_pseudogene	lowcount
ENSMUSG00000118141	Gm4230	18		lncRNA	lowcount
ENSMUSG00002076978		18		miRNA	lowcount
ENSMUSG00000098141	Gm6944	18		processed_pseudogene	lowcount
ENSMUSG00002075198	7SK	18		misc_RNA	lowcount
ENSMUSG00000088440	Gm23555	18	115486062	snoRNA	lowcount
ENSMUSG00002075430		18		miRNA	lowcount
ENSMUSG00000118137	Gm50385	18		processed_pseudogene	lowcount
ENSMUSG00000117688	Gm8629	18		processed_pseudogene	lowcount
ENSMUSG00000024331	Dsc2	18	13506	protein_coding	lowcount
ENSMUSG00000044322	Dsc1	18	13505	protein_coding	lowcount
ENSMUSG00000069441	Dsg1a	18	13510	protein_coding	lowcount
ENSMUSG00000061928	Dsg1b	18	225256	protein_coding	lowcount
ENSMUSG00000113058	Gm48311	12		lncRNA	lowcount
ENSMUSG00000119538	Gm24142	12	115488104	snRNA	lowcount
ENSMUSG00000065022	AF357341	12		snoRNA	lowcount
ENSMUSG00000119368	Gm22170	12	115488091	snRNA	lowcount
ENSMUSG00000077881	Mir882	12	100124461	miRNA	lowcount
ENSMUSG00000064545	Gm22981	12	115488052	snoRNA	lowcount
ENSMUSG00000113666	Gm35725	12	102639399	lncRNA	lowcount
ENSMUSG00000064720	Gm25856	12	115488056	snoRNA	lowcount
ENSMUSG00000113283	Gm35890	12		lncRNA	lowcount
ENSMUSG00000084487	Gm23787	12	115488058	snoRNA	lowcount
ENSMUSG00000097973	Gm4929	12		processed_pseudogene	lowcount
ENSMUSG00000064726	Gm25854	12	115488049	snoRNA	lowcount
ENSMUSG00000113855	Gm49374	12		processed_pseudogene	lowcount
ENSMUSG00000084604	Gm22205	12	115488059	snoRNA	lowcount
ENSMUSG00000113863	Gm7126	12		processed_pseudogene	lowcount
ENSMUSG00000088820	Gm25224	12		snoRNA	lowcount
ENSMUSG00000113397	Gm9194	12		processed_pseudogene	lowcount
ENSMUSG00000065498	Mir379	12	723858	miRNA	lowcount
ENSMUSG00000113522	Gm48479	12		lncRNA	lowcount
ENSMUSG00000065477	Mir411	12	723936	miRNA	lowcount
ENSMUSG00000114026	Gm48480	12		lncRNA	lowcount
ENSMUSG00000106653	Mir299a	12	723927	miRNA	lowcount
ENSMUSG00000093291	Mir299b	12	100885824	miRNA	lowcount
ENSMUSG00002076213		12		miRNA	lowcount
ENSMUSG00000104582	Mir380	12	723859	miRNA	lowcount
ENSMUSG00000080687	Mir1197	12	100316751	miRNA	lowcount
ENSMUSG00000065617	Mir323	12	723839	miRNA	lowcount
ENSMUSG00000076459	Mir758	12	791071	miRNA	lowcount
ENSMUSG00000113336	Gm16497	12	791361	lncRNA	lowcount
ENSMUSG00000065577	Mir329	12		miRNA	lowcount
ENSMUSG00000070141	Mir494	12	723878	miRNA	lowcount
ENSMUSG00000113961	Gm48498	12		processed_pseudogene	lowcount
ENSMUSG00000050974	Gm9847	12		processed_pseudogene	lowcount
ENSMUSG00000076145	Mir679	12	751539	miRNA	lowcount
ENSMUSG00000080411	Mir1193	12	100316673	miRNA	lowcount
ENSMUSG00000119624	Gm25414	12	115488109	snRNA	lowcount
ENSMUSG00000076272	Mir666	12	751521	miRNA	lowcount
ENSMUSG00000113663	Gm48504	12		TEC	lowcount
ENSMUSG00000077223	Gm22271	19	115486070	snoRNA	lowcount
ENSMUSG00000076241	Mir543	12	723881	miRNA	lowcount
ENSMUSG00000118155	Gm50136	19		lncRNA	lowcount
ENSMUSG00000064386	Gm26449	12		snRNA	lowcount
ENSMUSG00000070105	Mir495	12		miRNA	lowcount
ENSMUSG00000114066	Gm9202	12		processed_pseudogene	lowcount
ENSMUSG00000076396	Mir667	12	751552	miRNA	lowcount
ENSMUSG00000076006	Mir376c	12	723856	miRNA	lowcount
ENSMUSG00000077980	Mir654	12	100124453	miRNA	lowcount
ENSMUSG00000105853	Mir376b	12	723934	miRNA	lowcount
ENSMUSG00000044387	2410080I02Rik	19		lncRNA	lowcount
ENSMUSG00002075306		12		miRNA	lowcount
ENSMUSG00000105178	Mir376a	12	723855	miRNA	lowcount
ENSMUSG00000098807	Mir300	12	723833	miRNA	lowcount
ENSMUSG00000113644	4930448C13Rik	12	73972	lncRNA	lowcount
ENSMUSG00000080626	Mir1192	19	100316672	miRNA	lowcount
ENSMUSG00000098838	Mir381	12	723935	miRNA	lowcount
ENSMUSG00000076219	Mir487b	12	723940	miRNA	lowcount
ENSMUSG00002075010		12		miRNA	lowcount
ENSMUSG00002076459		12		miRNA	lowcount
ENSMUSG00000076063	Mir539	12	723917	miRNA	lowcount
ENSMUSG00002075058		12		miRNA	lowcount
ENSMUSG00000077001	Mir544	12	100124450	miRNA	lowcount
ENSMUSG00000113285	Gm36128	12		transcribed_processed_pseudogene	lowcount
ENSMUSG00000095913	Gm21844	19		lncRNA	lowcount
ENSMUSG00000118186	Gm8642	18		processed_pseudogene	lowcount
ENSMUSG00000099196	Mir1258	18	102465790	miRNA	lowcount
ENSMUSG00000001804	Dsg4	18	16769	protein_coding	lowcount
ENSMUSG00000114124	Gm19084	12		processed_pseudogene	lowcount
ENSMUSG00000025075	Habp2	19	226243	protein_coding	lowcount
ENSMUSG00000113734	Gm48539	12		lncRNA	lowcount
ENSMUSG00000113069	Gm48541	12		processed_pseudogene	lowcount
ENSMUSG00000113339	Gm17915	12		processed_pseudogene	lowcount
ENSMUSG00000098158	Gm4804	12		transcribed_processed_pseudogene	lowcount
ENSMUSG00000117480	Gm5688	18		processed_pseudogene	lowcount
ENSMUSG00000098480	Mir6387	12	102465204	miRNA	lowcount
ENSMUSG00000097580	Gm5432	12		lncRNA	lowcount
ENSMUSG00000113629	Gm48558	12		lncRNA	lowcount
ENSMUSG00000113222	Gm48557	12		processed_pseudogene	lowcount
ENSMUSG00000113739	Gm48584	12		lncRNA	lowcount
ENSMUSG00000113930	Gm36235	12		lncRNA	lowcount
ENSMUSG00000113142	Gm18114	12		processed_pseudogene	lowcount
ENSMUSG00000032900	Tex43	18	67343	protein_coding	lowcount
ENSMUSG00000117812	Gm50283	18		processed_pseudogene	lowcount
ENSMUSG00000118153	Gm50288	18		lncRNA	lowcount
ENSMUSG00000118275	Gm50289	18		processed_pseudogene	lowcount
ENSMUSG00000056632	Dsg3	18	13512	protein_coding	lowcount
ENSMUSG00000113735	Gm48607	12		lncRNA	lowcount
ENSMUSG00000113975	Gm36372	12		lncRNA	lowcount
ENSMUSG00000113586	Gm48606	12		lncRNA	lowcount
ENSMUSG00000113892	Gm48605	12		lncRNA	lowcount
ENSMUSG00000112064	Gm47399	12		processed_pseudogene	lowcount
ENSMUSG00000035148	Gpr33	12	14762	protein_coding	lowcount
ENSMUSG00000087597	Gm15345	18		lncRNA	lowcount
ENSMUSG00000112063	Gm32220	12		processed_pseudogene	lowcount
ENSMUSG00000117917	Gm18087	18		processed_pseudogene	lowcount
ENSMUSG00000117627	Tpi-rs10	18		processed_pseudogene	lowcount
ENSMUSG00000071235	Vrtn	12	432677	protein_coding	lowcount
ENSMUSG00000118050	Gm18739	18		processed_pseudogene	lowcount
ENSMUSG00000118177	Gm19486	18		processed_pseudogene	lowcount
ENSMUSG00000065428	Mir382	12		miRNA	lowcount
ENSMUSG00000085595	Gm16090	18	102633478	lncRNA	lowcount
ENSMUSG00000065426	Mir134	12	387152	miRNA	lowcount
ENSMUSG00000099236	Mir668	12	751523	miRNA	lowcount
ENSMUSG00000070128	Mir485	12	723875	miRNA	lowcount
ENSMUSG00000077925	Mir453	12	100124484	miRNA	lowcount
ENSMUSG00000065448	Mir154	12		miRNA	lowcount
ENSMUSG00000070136	Mir496a	12	751524	miRNA	lowcount
ENSMUSG00000065438	Mir377	12	723857	miRNA	lowcount
ENSMUSG00000091449	Gm10269	18		processed_pseudogene	lowcount
ENSMUSG00000076052	Mir541	12	723941	miRNA	lowcount
ENSMUSG00002075156	mmu-mir-409	12		miRNA	lowcount
ENSMUSG00000113317	Gm48573	12		lncRNA	lowcount
ENSMUSG00000105849	Mir409	12	723862	miRNA	lowcount
ENSMUSG00000065570	Mir412	12	723913	miRNA	lowcount
ENSMUSG00000065561	Mir369	12	723933	miRNA	lowcount
ENSMUSG00000065497	Mir410	12	723863	miRNA	lowcount
ENSMUSG00000093351	Mir3072	12	100499517	miRNA	lowcount
ENSMUSG00000113711	Gm9661	12		processed_pseudogene	lowcount
ENSMUSG00000112139	Gm47431	12		lncRNA	lowcount
ENSMUSG00000113625	Gm3379	12		processed_pseudogene	lowcount
ENSMUSG00000111982	Gm35135	12	102638611	lncRNA	lowcount
ENSMUSG00000112940	4930511J24Rik	12		lncRNA	lowcount
ENSMUSG00000112437	Gm35188	12		lncRNA	lowcount
ENSMUSG00000113063	Gm34667	12		lncRNA	lowcount
ENSMUSG00000113868	Gm34719	12		lncRNA	lowcount
ENSMUSG00000113217	Gm47187	12		processed_pseudogene	lowcount
ENSMUSG00000113042	Gm47188	12		TEC	lowcount
ENSMUSG00000113331	3110009F21Rik	12	67280	lncRNA	lowcount
ENSMUSG00000113733	Gm34785	12	102638153	lncRNA	lowcount
ENSMUSG00000113193	Gm40576	12		lncRNA	lowcount
ENSMUSG00000113605	4930425K24Rik	12		TEC	lowcount
ENSMUSG00000118230	Gm50200	18		processed_pseudogene	lowcount
ENSMUSG00000118343	Gm50201	18		lncRNA	lowcount
ENSMUSG00000117802	Gm18929	18		unprocessed_pseudogene	lowcount
ENSMUSG00000113581	Dio3os	12	353504	lncRNA	lowcount
ENSMUSG00000080356	Mir1247	12	100526515	miRNA	lowcount
ENSMUSG00000086607	4930511M06Rik	18	75084	lncRNA	lowcount
ENSMUSG00000117837	Gm41821	19		lncRNA	lowcount
ENSMUSG00000118919	Gm24263	19	115489073	snRNA	lowcount
ENSMUSG00000085800	1700066O22Rik	18	74916	lncRNA	lowcount
ENSMUSG00000113198	Gm6988	12	629595	processed_pseudogene	lowcount
ENSMUSG00000113512	Gm9063	12		processed_pseudogene	lowcount
ENSMUSG00000114183	Gm47195	12		processed_pseudogene	lowcount
ENSMUSG00000100315	1700031P21Rik	12	73278	lncRNA	lowcount
ENSMUSG00000119273	Gm24859	12	115488100	snRNA	lowcount
ENSMUSG00000119013	Gm23296	12	115488101	snRNA	lowcount
ENSMUSG00000112412	Gm35239	12		lncRNA	lowcount
ENSMUSG00000118092	Gm50445	19		lncRNA	lowcount
ENSMUSG00000117850	Gm50443	19		processed_pseudogene	lowcount
ENSMUSG00000112251	Gm47488	12		processed_pseudogene	lowcount
ENSMUSG00000033053	1700028P14Rik	19	67483	protein_coding	lowcount
ENSMUSG00000119139	n-R5s58	12	115488032	rRNA	lowcount
ENSMUSG00000117944	Gm50422	19		processed_pseudogene	lowcount
ENSMUSG00000044424	Gm9493	19		processed_pseudogene	lowcount
ENSMUSG00000088027	Gm22144	19		snoRNA	lowcount
ENSMUSG00000098010	Gm21542	19		processed_pseudogene	lowcount
ENSMUSG00002076630	U1	18		snRNA	lowcount
ENSMUSG00000058925	Ccdc192	18	75444	protein_coding	lowcount
ENSMUSG00000113179	1700030L22Rik	12		lncRNA	lowcount
ENSMUSG00000117685	Gm50299	19		lncRNA	lowcount
ENSMUSG00000099407	1700060O08Rik	12		lncRNA	lowcount
ENSMUSG00000112549	Gm35818	12		lncRNA	lowcount
ENSMUSG00000118322	2210409D07Rik	18	70157	lncRNA	lowcount
ENSMUSG00000033107	Rnf125	18	67664	protein_coding	lowcount
ENSMUSG00000112821	1700104L18Rik	12	73592	lncRNA	lowcount
ENSMUSG00000064605	Gm22220	12		snRNA	lowcount
ENSMUSG00002076688	U1	12		snRNA	lowcount
ENSMUSG00000112705	Gm47552	12		lncRNA	lowcount
ENSMUSG00000113970	Gm7550	12		lncRNA	lowcount
ENSMUSG00000112053	Gm46328	12	108167971	lncRNA	lowcount
ENSMUSG00000112204	Gm47553	12		processed_pseudogene	lowcount
ENSMUSG00000114047	Gm7557	12		processed_pseudogene	lowcount
ENSMUSG00000113947	Gm10465	12		lncRNA	lowcount
ENSMUSG00000088776	Gm26038	18	115488982	snRNA	lowcount
ENSMUSG00002074848		18		miRNA	lowcount
ENSMUSG00000118391	Gm19519	18	100503033	lncRNA	lowcount
ENSMUSG00000106344	Mir1892	12	100316682	miRNA	lowcount
ENSMUSG00000113096	Gm40884	12		lncRNA	lowcount
ENSMUSG00002076888	5S_rRNA	12		rRNA	lowcount
ENSMUSG00000002020	Ltbp2	12	16997	protein_coding	lowcount
ENSMUSG00002074886	U6	19		snRNA	lowcount
ENSMUSG00000116552	Gm34396	16	102637634	processed_pseudogene	lowcount
ENSMUSG00000091039	Krtap20-2	16	622935	protein_coding	lowcount
ENSMUSG00002076461	5S_rRNA	16		rRNA	lowcount
ENSMUSG00000058368	Krtap21-1	16	170656	protein_coding	lowcount
ENSMUSG00000062433	Krtap6-2	16	16701	protein_coding	lowcount
ENSMUSG00000065968	Ifitm7	16	74482	protein_coding	lowcount
ENSMUSG00000084576	Gm23655	16	115488747	snRNA	lowcount
ENSMUSG00000059632	Krtap8-1	16	16703	protein_coding	lowcount
ENSMUSG00000056706	Krtap7-1	16	71363	protein_coding	lowcount
ENSMUSG00000091212	Krtap11-1	16	16693	protein_coding	lowcount
ENSMUSG00000116870	Gm49696	16		lncRNA	lowcount
ENSMUSG00000116651	Gm17844	16		processed_pseudogene	lowcount
ENSMUSG00000118287	Gm50300	19		processed_pseudogene	lowcount
ENSMUSG00000118340	Gm50301	19		lncRNA	lowcount
ENSMUSG00000082554	Gm15806	16		processed_pseudogene	lowcount
ENSMUSG00000024313	Mep1b	18	17288	protein_coding	lowcount
ENSMUSG00000117820	Gm50305	19		processed_pseudogene	lowcount
ENSMUSG00000096796	1700021P04Rik	19		lncRNA	lowcount
ENSMUSG00000062962	Gm6378	18		processed_pseudogene	lowcount
ENSMUSG00000082277	Gm15807	16		processed_pseudogene	lowcount
ENSMUSG00000116677	Gm49569	16		TEC	lowcount
ENSMUSG00000083536	Gm15808	16		processed_pseudogene	lowcount
ENSMUSG00000022821	Hgd	16	15233	protein_coding	lowcount
ENSMUSG00000119849	Y_RNA	18		misc_RNA	lowcount
ENSMUSG00000117632	Gm50049	18		lncRNA	lowcount
ENSMUSG00000117357		18		transcribed_processed_pseudogene	lowcount
ENSMUSG00000117590	Gm50052	18		processed_pseudogene	lowcount
ENSMUSG00000119907	Gm22886	18	115488969	snRNA	lowcount
ENSMUSG00000117386	Gm4837	18		processed_pseudogene	lowcount
ENSMUSG00000092130	D030025P21Rik	12	100303738	lncRNA	lowcount
ENSMUSG00000113079	Gm48709	12		lncRNA	lowcount
ENSMUSG00000092006	Gm17139	12		lncRNA	lowcount
ENSMUSG00000116723	Gm46559	16		lncRNA	lowcount
ENSMUSG00000116529	Gm4600	16		processed_pseudogene	lowcount
ENSMUSG00000113392	Gm36262	12		processed_pseudogene	lowcount
ENSMUSG00000119895	Gm22513	12	115488051	snRNA	lowcount
ENSMUSG00000072255	Rpl31-ps17	12		processed_pseudogene	lowcount
ENSMUSG00000119206	Gm22317	12	115488060	snRNA	lowcount
ENSMUSG00002076089		16		miRNA	lowcount
ENSMUSG00000070074	Mir484	16	723916	miRNA	lowcount
ENSMUSG00002076821	5S_rRNA	18		rRNA	lowcount
ENSMUSG00000108763	Gm36028	16	102639802	protein_coding	lowcount
ENSMUSG00002075418	5S_rRNA	16		rRNA	lowcount
ENSMUSG00000024600	Slc27a6	18	225579	protein_coding	lowcount
ENSMUSG00000083405	Gm15725	16		transcribed_processed_pseudogene	lowcount
ENSMUSG00000065188	Gm25140	16		snRNA	lowcount
ENSMUSG00000043168	4930426D05Rik	18	74644	lncRNA	lowcount
ENSMUSG00000077243	Gm23270	18	115486048	snoRNA	lowcount
ENSMUSG00000118337	Gm50227	18		lncRNA	lowcount
ENSMUSG00000053441	Adamts19	18	240322	protein_coding	lowcount
ENSMUSG00000118277	Gm50310	19		transcribed_processed_pseudogene	lowcount
ENSMUSG00000118371	Gm50308	19		processed_pseudogene	lowcount
ENSMUSG00002076470		16		snoRNA	lowcount
ENSMUSG00000119029	Gm25617	16	115486007	snoRNA	lowcount
ENSMUSG00000113934	Gm48609	13		processed_pseudogene	lowcount
ENSMUSG00002076009		16		snoRNA	lowcount
ENSMUSG00000094597	Gm4810	13		processed_pseudogene	lowcount
ENSMUSG00000022809	Nr1i2	16	18171	protein_coding	lowcount
ENSMUSG00000114381	Gm47361	13		processed_pseudogene	lowcount
ENSMUSG00000065256	Gm23972	13	115488233	snRNA	lowcount
ENSMUSG00000113609	Gm47190	13		processed_pseudogene	lowcount
ENSMUSG00000114957	Gm47316	13		lncRNA	lowcount
ENSMUSG00000111904	Gm2395	12		processed_pseudogene	lowcount
ENSMUSG00000113850	Gm47191	13		transcribed_processed_pseudogene	lowcount
ENSMUSG00000118864	Gm25679	12	115488060	snRNA	lowcount
ENSMUSG00000118751	Gm26444	12	115488060	snRNA	lowcount
ENSMUSG00000112186	Gm2412	12		processed_pseudogene	lowcount
ENSMUSG00000113124	Gm47193	13		lncRNA	lowcount
ENSMUSG00000119670	Gm24305	12	115488060	snRNA	lowcount
ENSMUSG00000052075	1700029F12Rik	13	66479	protein_coding	lowcount
ENSMUSG00000113585	Gm19605	12		lncRNA	lowcount
ENSMUSG00000113753	Gm5791	13		processed_pseudogene	lowcount
ENSMUSG00000113405	Gm4935	13		processed_pseudogene	lowcount
ENSMUSG00000024306	Ccdc178	18	70950	protein_coding	lowcount
ENSMUSG00000114168	Gm47194	13		lncRNA	lowcount
ENSMUSG00000113469	Gm7065	13		processed_pseudogene	lowcount
ENSMUSG00000113361	B930059L03Rik	12		lncRNA	lowcount
ENSMUSG00000113702	Gm35558	12		lncRNA	lowcount
ENSMUSG00000113781	Gm35558	12		lncRNA	lowcount
ENSMUSG00000082107	Gm16216	19		processed_pseudogene	lowcount
ENSMUSG00000114179	Eif1-ps2	13		processed_pseudogene	lowcount
ENSMUSG00000047094	Ofcc1	13	218165	protein_coding	lowcount
ENSMUSG00000118364		19		TEC	lowcount
ENSMUSG00000117723	Gm50382	19		processed_pseudogene	lowcount
ENSMUSG00000056223	Spata31	13	78124	protein_coding	lowcount
ENSMUSG00000114248	Gm8352	13		processed_pseudogene	lowcount
ENSMUSG00000113263	Gm4811	13		processed_pseudogene	lowcount
ENSMUSG00000114215	Gm47038	13		processed_pseudogene	lowcount
ENSMUSG00000114198	Gm47039	13		lncRNA	lowcount
ENSMUSG00000113807	Gm6888	13		processed_pseudogene	lowcount
ENSMUSG00000057762	Gm6169	13		protein_coding	lowcount
ENSMUSG00000114322	Gm47041	13		TEC	lowcount
ENSMUSG00000055732	Gm9979	13		lncRNA	lowcount
ENSMUSG00000074849	Spata31d1c	13	238683	protein_coding	lowcount
ENSMUSG00000098287	Mir6355	18	102465182	miRNA	lowcount
ENSMUSG00002076257	7SK	18		misc_RNA	lowcount
ENSMUSG00000118327	Gm8697	18		processed_pseudogene	lowcount
ENSMUSG00000117701	Gm38695	18		lncRNA	lowcount
ENSMUSG00000117940	Gm50235	18		processed_pseudogene	lowcount
ENSMUSG00000117999	Gm18217	18		processed_pseudogene	lowcount
ENSMUSG00002075688		18		miRNA	lowcount
ENSMUSG00000118538	Gm18218	18		unprocessed_pseudogene	lowcount
ENSMUSG00000073555	Gm4951	18	240327	protein_coding	lowcount
ENSMUSG00000085003	Pip5k1bos	19		lncRNA	lowcount
ENSMUSG00000085977	Gm5970	18		processed_pseudogene	lowcount
[truncated: 38,631 more rows]

## Sheet: Table 3 - CeA DEG Summary
Supplemental Table 3A: Total up differentially expressed genes* in the CeA (comparisons across rows)										Supplemental Table 3D: Total highly^ Up differentially expressed genes* in the CeA (comparisons across rows)
	B6	NZO	AJ	S129	NOD	WSB	PWK	CAST			B6	NZO	AJ	S129	NOD	WSB	PWK	CAST
B6	0	1977	1941	2101	2495	2866	2510	2792		B6	0	103	103	108	105	138	265	270
NZO	1967	0	1776	813	851	1264	2283	2453		NZO	86	0	81	75	78	107	234	234
AJ	1988	1764	0	1408	2123	2379	2685	2813		AJ	75	83	0	79	69	106	250	248
S129	2329	998	1523	0	1049	1260	2428	2565		S129	75	72	77	0	79	92	243	239
NOD	2713	1041	2337	1070	0	1436	2708	2815		NOD	90	88	79	85	0	93	237	246
WSB	2923	1415	2392	1252	1397	0	2720	2707		WSB	165	129	119	103	114	0	258	259
PWK	2647	2404	2751	2335	2562	2741	0	2166		PWK	235	211	225	216	228	188	0	179
CAST	2824	2407	2695	2377	2599	2608	2057	0		CAST	239	197	224	186	210	202	156	0
Supplemental Table 3B: Total down differentially expressed genes* in the CeA (comparisons across rows)										Supplemental Table 3E: Total highly^ Down differentially expressed genes* in the CeA (comparisons across rows)
	B6	NZO	AJ	S129	NOD	WSB	PWK	CAST			B6	NZO	AJ	S129	NOD	WSB	PWK	CAST
B6	0	1967	1988	2329	2713	2923	2647	2824		B6	0	86	75	75	90	165	235	239
NZO	1977	0	1764	998	1041	1415	2404	2407		NZO	103	0	83	72	88	129	211	197
AJ	1941	1776	0	1523	2337	2392	2751	2695		AJ	103	81	0	77	79	119	225	224
S129	2101	813	1408	0	1070	1252	2335	2377		S129	108	75	79	0	85	103	216	186
NOD	2495	851	2123	1049	0	1397	2562	2599		NOD	105	78	69	79	0	114	228	210
WSB	2866	1264	2379	1260	1436	0	2741	2608		WSB	138	107	106	92	93	0	188	202
PWK	2510	2283	2685	2428	2708	2720	0	2057		PWK	265	234	250	243	237	258	0	156
CAST	2792	2453	2813	2565	2815	2707	2166	0		CAST	270	234	248	239	246	259	179	0
Supplemental Table 3C: Manhattan log fold change distance in the CeA (comparisons across rows)										* Differently expressed genes are identified by having a loom+voom false discovery rate below 0.05
	B6	NZO	AJ	S129	NOD	WSB	PWK	CAST		^ Highly differentially expressed genes have a limma+voom false discovery rate below 0.05 and an absolute log fold change above or equal to 1
B6	0	4756.94	4634.55	4902.04	5387.94	6086.02	6247.65	6568.56
NZO	4756.94	0	4517.15	3296.69	3352.28	3993.49	5974.26	5947.57
AJ	4634.55	4517.15	0	4361.7	5097.53	5450.68	6365.56	6330.83
S129	4902.04	3296.69	4361.7	0	3497.68	3822.06	5988.22	6075.66
NOD	5387.94	3352.28	5097.53	3497.68	0	4010.69	6276.34	6429.79
WSB	6086.02	3993.49	5450.68	3822.06	4010.69	0	6367.85	6376.87
PWK	6247.65	5974.26	6365.56	5988.22	6276.34	6367.85	0	5089.21
CAST	6568.56	5947.57	6330.83	6075.66	6429.79	6376.87	5089.21	0

## Sheet: Table 4 - CeA Unique DEGs
Supplemental Table 4A: AJ in CeA unique DEGs						Supplemental Table 4B: B6 in CeA unique DEGs						Supplemental Table 4C: CAST in CeA unique DEGs						Supplemental Table 4D: NOD in CeA unique DEGs						Supplemental Table 4E: NZO in CeA unique DEGs						Supplemental Table 4F: S129 in CeA unique DEGs						Supplemental Table 4G: PWK in CeA unique DEGs						Supplemental Table 4H: WSB in CeA unique DEGs
Ensembl_ID	Symbol	direction	mean logFC	mean FDR		Ensembl_ID	Symbol	direction	mean logFC	mean FDR		Ensembl_ID	Symbol	direction	mean logFC	mean FDR		Ensembl_ID	Symbol	direction	mean logFC	mean FDR		Ensembl_ID	Symbol	direction	mean logFC	mean FDR		Ensembl_ID	Symbol	direction	mean logFC	mean FDR		Ensembl_ID	Symbol	direction	mean logFC	mean FDR		Ensembl_ID	Symbol	direction	mean logFC	mean FDR
ENSMUSG00000027006	Dnajc10	-1	-1.26369	1.01221e-20		ENSMUSG00000100801	Gm15459	-1	-5.18902	3.57715e-34		ENSMUSG00000082809	Gm14150	1	6.08321	1.00752e-27		ENSMUSG00000091478	Gm10039	1	5.95749	1.5257e-21		ENSMUSG00000046623	Gjb4	1	8.75804	1.33101e-25		ENSMUSG00000030703	Gdpd3	1	4.78088	8.07365e-14		ENSMUSG00000053038	Gm6180	1	5.47454	6.72752e-24		ENSMUSG00000027014	Cwc22	1	4.92	1.07803e-37
ENSMUSG00000102742	Pcdhga11	-1	-2.33293	1.23223e-14		ENSMUSG00000107470	Gm3375	-1	-5.08835	3.49692e-25		ENSMUSG00000091269	Gm6682	1	5.70286	1.00946e-24		ENSMUSG00000019303	Psmc3ip	1	2.97046	3.76611e-21		ENSMUSG00000028619	Tceanc2	-1	-1.8344	2.39975e-23		ENSMUSG00000096780	Tmem181b-ps	1	2.52599	1.71961e-12		ENSMUSG00000083596	Rpl21-ps15	1	9.45272	1.90905e-23		ENSMUSG00000048280	Zfp738	-1	-6.84281	4.87864e-21
ENSMUSG00000073888	Ccl27a	-1	-2.49048	1.70408e-14		ENSMUSG00000066553	Gm6969	-1	-7.48005	1.41971e-22		ENSMUSG00000029059	Prxl2b	-1	-11.1329	1.86012e-24		ENSMUSG00000078870	Gm14410	1	1.67275	3.13329e-14		ENSMUSG00000097032	4930539J05Rik	1	3.48343	1.08315e-18		ENSMUSG00000097842	9330104G04Rik	-1	-2.50262	5.13475e-11		ENSMUSG00000071035	Gm5499	1	4.14758	3.65909e-23		ENSMUSG00000111080	Gm20300	-1	-2.21112	8.51064e-20
ENSMUSG00000067189	Gm7335	1	4.66767	1.97873e-13		ENSMUSG00000073643	Wdfy1	-1	-1.92618	7.50097e-22		ENSMUSG00000117438	Rpsa-ps7	1	7.83147	1.02567e-23		ENSMUSG00000034875	Nudt19	-1	-1.41725	7.64975e-14		ENSMUSG00000107108	Gm9936	1	5.90806	4.51352e-18		ENSMUSG00000055137	Sugct	-1	-2.81322	1.33395e-10		ENSMUSG00000046721	Rpl14-ps1	1	4.51488	6.41635e-23		ENSMUSG00000060336	Zfp937	-1	-7.19614	1.03797e-17
ENSMUSG00000075268	Gm10819	1	3.3016	3.02039e-12		ENSMUSG00000063696	Gm8730	-1	-5.47127	2.71547e-21		ENSMUSG00000058625	Gm17383	1	5.1397	2.25179e-23		ENSMUSG00000103567	Pcdhga5	-1	-1.94213	1.11786e-11		ENSMUSG00000095567	Noc2l	1	1.26119	7.1477e-16		ENSMUSG00000048647	Exd1	1	1.48798	1.65306e-10		ENSMUSG00000023284	Zfp605	-1	-8.97085	6.48719e-22		ENSMUSG00000060147	Serpinb6a	1	1.42396	8.09304e-17
ENSMUSG00000097055	Gm4419	-1	-3.10694	3.48458e-12		ENSMUSG00000059040	Eno1b	-1	-8.23975	3.46388e-20		ENSMUSG00000082926	Gm8172	1	9.28892	1.0501e-22		ENSMUSG00000085971	Gm15411	1	2.83697	1.10264e-09		ENSMUSG00000022404	Slc25a17	-1	-0.821526	4.88876e-15		ENSMUSG00000028999	Rint1	-1	-0.751288	9.88826e-08		ENSMUSG00000063412	Gm10131	1	5.43719	8.24304e-22		ENSMUSG00000063328	Gm9396	1	6.42414	8.14287e-17
ENSMUSG00000025086	Trub1	-1	-0.945536	5.75375e-12		ENSMUSG00000117730	Gm5503	-1	-6.12295	9.21787e-20		ENSMUSG00000114547	Gm3226	1	4.56434	7.25039e-22		ENSMUSG00000021339	Mrs2	-1	-0.981277	1.26017e-09		ENSMUSG00000090952	Gm17251	-1	-2.58184	4.18907e-12		ENSMUSG00000042104	Uggt2	1	0.850158	2.43422e-07		ENSMUSG00000082062	Ftl2-ps	1	7.35329	1.23052e-21		ENSMUSG00000019791	Hint3	-1	-1.55737	2.79867e-16
ENSMUSG00000024026	Glo1	1	1.34398	7.8426e-12		ENSMUSG00000043424	Eif3j2	-1	-4.53306	7.14534e-19		ENSMUSG00000093798	Gm8355	1	3.52537	3.19998e-21		ENSMUSG00000028470	Hint2	-1	-1.06492	3.05544e-09		ENSMUSG00000004032	Gstm5	-1	-1.65907	5.39925e-12		ENSMUSG00000087466	A330041J22Rik	1	1.61851	6.84203e-07		ENSMUSG00000025362	Rps26	-1	-1.97101	1.94104e-21		ENSMUSG00000038900	Rpl12	-1	-1.25256	1.25249e-15
ENSMUSG00000103677	Pcdhga4	1	1.37545	1.27643e-11		ENSMUSG00000080893	Ndufa12-ps	-1	-6.69853	7.50744e-19		ENSMUSG00000071419	Rps15-ps2	1	7.84518	5.89921e-21		ENSMUSG00000037805	Rpl10a	1	0.608329	9.65949e-09		ENSMUSG00000097164	Cep83os	1	1.08677	1.90733e-11		ENSMUSG00000039509	Nup133	1	0.437374	5.84217e-06		ENSMUSG00000028999	Rint1	1	1.39077	8.96697e-21		ENSMUSG00000103653	Gstp-ps	1	3.02176	1.46378e-15
ENSMUSG00000117786	Gm10503	1	9.02993	2.15955e-11		ENSMUSG00000114133	Btf3l4b	-1	-5.92159	8.7888e-19		ENSMUSG00000028950	Tas1r1	1	7.6587	1.56655e-20		ENSMUSG00000102758	Naaladl2	-1	-1.97141	1.41361e-07		ENSMUSG00000090069	E430024P14Rik	-1	-3.78828	2.5892e-11		ENSMUSG00000074829	2010315B03Rik	-1	-1.00734	8.4461e-06		ENSMUSG00000074519	Zfp971	-1	-5.39622	2.54341e-20		ENSMUSG00000101722	Gm29125	1	6.65938	5.12738e-15
ENSMUSG00000063253	Scoc	-1	-1.00392	2.0423e-09		ENSMUSG00000085666	Tdg-ps2	-1	-7.133	1.07698e-17		ENSMUSG00000082100	Glns-ps1	1	6.04468	1.74837e-20		ENSMUSG00000046861	Hectd3	1	0.315177	1.60137e-07		ENSMUSG00000028344	Invs	1	1.17355	5.29494e-11		ENSMUSG00000016757	Ttll12	-1	-0.679634	1.03198e-05		ENSMUSG00000030614	Tmem126b	-1	-1.66474	4.59496e-20		ENSMUSG00000079018	Ly6c1	-1	-9.5636	7.8598e-15
ENSMUSG00000027259	Adal	1	0.757385	4.20831e-08		ENSMUSG00000107092	Gm7993	-1	-6.00904	1.78557e-17		ENSMUSG00000070610	Gm13127	1	3.53407	2.34523e-20		ENSMUSG00000034729	Mrps10	-1	-0.64387	2.07327e-07		ENSMUSG00000068299	Nat8f4	-1	-2.62833	3.97431e-10		ENSMUSG00000055833	1700034H15Rik	1	1.05239	1.26143e-05		ENSMUSG00000059775	Rps26-ps1	1	5.45813	3.28776e-19		ENSMUSG00000046062	Ppp1r15b	-1	-0.674377	3.2366e-14
ENSMUSG00000039126	Prune2	-1	-0.967916	7.47153e-08		ENSMUSG00000061897	Gm14292	-1	-6.71323	7.03753e-17		ENSMUSG00000074516	Gm10709	1	9.32067	3.66549e-20		ENSMUSG00000078902	Gm14443	-1	-4.21611	3.72771e-07		ENSMUSG00000112980	D430020J02Rik	1	1.87242	5.00363e-10		ENSMUSG00000073102	Drc1	1	0.718312	1.46226e-05		ENSMUSG00000062093	Gm10110	1	4.65712	8.43421e-19		ENSMUSG00000084131	Rpl3-ps2	1	3.68559	3.34751e-14
ENSMUSG00000066647	Gm5113	-1	-0.656005	8.46792e-08		ENSMUSG00000053644	Aldh7a1	1	1.04486	1.83428e-14		ENSMUSG00000032667	Pon2	-1	-4.29234	4.4475e-20		ENSMUSG00000074264	Amy1	-1	-2.93235	4.54756e-07		ENSMUSG00000086968	4933431E20Rik	-1	-3.91984	6.98118e-09		ENSMUSG00000032109	Nlrx1	-1	-0.883173	1.53584e-05		ENSMUSG00000078967	Gapdh-ps16	1	7.2616	1.16034e-18		ENSMUSG00000030056	Isy1	1	0.834615	2.34922e-13
ENSMUSG00000026187	Xrcc5	-1	-0.665824	1.84266e-07		ENSMUSG00000020415	Pttg1	1	5.79467	1.08957e-13		ENSMUSG00000069670	Nkain2	-1	-2.23921	2.29339e-19		ENSMUSG00000087368	BC065397	-1	-1.87609	7.99418e-07		ENSMUSG00000027811	4930579G24Rik	-1	-1.89689	2.40946e-08		ENSMUSG00000115263	Gm5089	-1	-1.59979	1.78821e-05		ENSMUSG00000097268	Gm26805	-1	-3.87616	6.90883e-18		ENSMUSG00000082419	Gm11425	1	5.86928	2.88502e-13
ENSMUSG00000023806	Rsph3b	-1	-1.65117	2.90203e-07		ENSMUSG00000030532	Hddc3	-1	-1.23878	2.65795e-13		ENSMUSG00000115317	Gm32618	1	2.35397	2.57378e-19		ENSMUSG00000103081	Pcdhgb8	-1	-4.71123	1.12563e-06		ENSMUSG00000105449	Gm43379	-1	-1.64356	2.63119e-08		ENSMUSG00000012483	Rpa3	-1	-1.381	2.19024e-05		ENSMUSG00000042345	Ubash3a	1	7.31714	1.05089e-17		ENSMUSG00000032869	Psmf1	1	0.842853	4.41673e-13
ENSMUSG00000062257	Opcml	-1	-1.40312	3.16624e-07		ENSMUSG00000058581	Gm5801	-1	-4.68162	3.66813e-13		ENSMUSG00000118140	Gm4949	1	5.52768	1.29671e-18		ENSMUSG00000044176	Spink10	1	2.81484	1.18717e-06		ENSMUSG00000045662	Henmt1	1	2.1078	4.2887e-08		ENSMUSG00000026355	Mcm6	-1	-1.92884	2.90771e-05		ENSMUSG00000087153	Gm6483	1	3.75338	1.35408e-17		ENSMUSG00000068262	Gm5879	1	4.59765	5.22002e-13
ENSMUSG00000028876	Epha10	-1	-1.00246	2.47292e-06		ENSMUSG00000050550	Gm11868	-1	-5.57359	1.2662e-12		ENSMUSG00000030979	Uros	-1	-2.16153	1.44845e-18		ENSMUSG00000031755	Bbs2	-1	-0.756845	1.29678e-06		ENSMUSG00000027890	Gstm4	1	0.903549	1.17083e-07		ENSMUSG00000091421	Gm4202	1	1.09226	3.12706e-05		ENSMUSG00000078862	Gm14326	-1	-4.16396	1.40431e-17		ENSMUSG00000033658	Ddx19b	1	0.825403	1.27126e-12
ENSMUSG00000034453	Polr3b	-1	-0.566819	4.16032e-06		ENSMUSG00000033450	Tagap	-1	-2.94969	1.36212e-12		ENSMUSG00000084111	Gm15710	1	4.97666	5.62481e-18		ENSMUSG00000030905	Crym	-1	-4.50523	2.67183e-06		ENSMUSG00000018008	Cyth4	1	1.08869	1.45471e-07		ENSMUSG00000060380	C030014I23Rik	-1	-1.6411	3.55584e-05		ENSMUSG00000063480	Snu13	-1	-1.40584	1.92371e-17		ENSMUSG00000046312	Myorg	-1	-1.14402	1.52024e-12
ENSMUSG00000028393	Alad	1	1.0181	4.18072e-06		ENSMUSG00000034674	Tdg	1	1.32656	2.51551e-12		ENSMUSG00000097119	B230354K17Rik	1	1.80794	7.99432e-18		ENSMUSG00000061207	Stk19	1	0.645018	4.5937e-06		ENSMUSG00000020420	Zfp607a	-1	-2.82781	2.82478e-07		ENSMUSG00000020891	Alox8	-1	-2.24715	4.36542e-05		ENSMUSG00000069184	Zfp72	-1	-3.12909	1.92976e-17		ENSMUSG00000001785	Pwp1	-1	-0.602804	5.01384e-12
ENSMUSG00000055560	Zfp459	1	1.58703	4.32437e-06		ENSMUSG00000072494	Ppp1r3e	1	1.55492	4.88205e-12		ENSMUSG00000071456	1110002L01Rik	-1	-2.53205	1.61568e-17		ENSMUSG00000086693	A730081D07Rik	-1	-2.40162	6.44513e-06		ENSMUSG00000028573	Fggy	-1	-2.96626	5.07504e-07		ENSMUSG00000085741	5430405H02Rik	-1	-0.767426	4.43762e-05		ENSMUSG00000044792	Isca1	-1	-2.19547	2.77329e-17		ENSMUSG00000029213	Commd8	-1	-0.757895	5.1172e-12
ENSMUSG00000051242	Pcdhb9	1	1.05227	9.09726e-06		ENSMUSG00000050211	Pla2g4e	-1	-2.75499	2.0279e-11		ENSMUSG00000114902	Gm4118	1	4.76139	5.41031e-17		ENSMUSG00000027395	Polr1b	-1	-0.676632	8.3201e-06		ENSMUSG00000032527	Pccb	-1	-1.22014	6.39785e-07		ENSMUSG00000021996	Esd	-1	-0.75496	7.00537e-05		ENSMUSG00000021245	Mlh3	-1	-1.19204	2.77843e-17		ENSMUSG00000039745	Htatip2	-1	-1.58294	1.40468e-11
ENSMUSG00000056145	AI504432	-1	-1.09825	1.11068e-05		ENSMUSG00000075391	Glo1-ps	-1	-4.50062	3.4831e-11		ENSMUSG00000042647	Acad12	1	2.26929	7.38827e-17		ENSMUSG00000102440	Pcdhga9	1	0.855913	5.70198e-05		ENSMUSG00000091472	Gm3739	1	2.73654	7.9492e-07		ENSMUSG00000116180	Gm49492	-1	-1.13543	8.93831e-05		ENSMUSG00000086877	A230072C01Rik	-1	-2.4729	3.08342e-17		ENSMUSG00000078864	Gm14322	-1	-5.79863	3.83282e-11
ENSMUSG00000085642	3110053B16Rik	1	3.80153	1.1973e-05		ENSMUSG00000026418	Tnni1	1	3.98568	2.27758e-10		ENSMUSG00000082286	Pisd-ps1	1	1.51341	9.95109e-17		ENSMUSG00000006057	Atp5g1	-1	-0.405829	8.02893e-05		ENSMUSG00000002835	Chaf1a	1	1.21181	1.60878e-06		ENSMUSG00000024293	Esco1	1	0.466497	0.000122357		ENSMUSG00000097823	Gm16701	-1	-3.66505	3.45526e-17		ENSMUSG00000097908	4933404O12Rik	1	0.937711	4.89631e-11
ENSMUSG00000101860	Mindy4b-ps	1	2.48629	1.30733e-05		ENSMUSG00000000560	Gabra2	-1	-1.9132	2.35271e-10		ENSMUSG00000080969	Taf9-ps	1	7.20857	1.12475e-16		ENSMUSG00000025868	Higd2a	1	0.450993	9.55477e-05		ENSMUSG00000038736	Nudcd1	1	0.724003	3.51981e-06		ENSMUSG00000028140	Mrpl9	-1	-0.365341	0.000186342		ENSMUSG00000034908	Sidt2	-1	-0.978994	4.90492e-17		ENSMUSG00000053141	Ptprt	-1	-1.42542	1.05275e-10
ENSMUSG00000078700	D030028A08Rik	-1	-1.97883	1.32521e-05		ENSMUSG00000068663	Clec16a	-1	-0.511676	3.40722e-10		ENSMUSG00000040312	Cchcr1	1	2.00793	2.03349e-16		ENSMUSG00000000402	Egfl6	-1	-1.33429	9.55855e-05		ENSMUSG00000063623	C230062I16Rik	1	2.02134	4.66216e-06		ENSMUSG00000023795	Pisd-ps2	1	0.477969	0.00031803		ENSMUSG00000060198	Gm11353	1	6.31692	5.93603e-16		ENSMUSG00000024410	Rmc1	-1	-0.527652	2.5992e-10
ENSMUSG00000024608	Rps14	-1	-0.475055	2.61044e-05		ENSMUSG00000040752	Myh6	-1	-6.90453	4.67288e-10		ENSMUSG00000084166	Gm6451	1	3.28488	2.52416e-16		ENSMUSG00000074715	Ccl28	1	4.64364	0.000121067		ENSMUSG00000090164	BC035044	1	2.10441	2.00457e-05		ENSMUSG00000099696	2900052N01Rik	1	1.36393	0.000349135		ENSMUSG00000067736	Gm10222	1	5.21139	7.99018e-16		ENSMUSG00000085894	Gm15832	1	2.06871	3.23141e-10
ENSMUSG00000021759	Plpp1	1	0.716868	6.67698e-05		ENSMUSG00000032667	Pon2	1	1.74691	6.28262e-10		ENSMUSG00000113536	Gm49327	-1	-4.4028	4.46572e-16		ENSMUSG00000117465	Gm49980	1	6.51857	0.000160153		ENSMUSG00000028979	Masp2	-1	-4.46153	3.72881e-05		ENSMUSG00000026374	Tsn	-1	-0.177718	0.000376153		ENSMUSG00000094320	Chchd2-ps	1	5.23139	9.67982e-16		ENSMUSG00000055494	Gm14168	-1	-2.51281	5.228e-10
ENSMUSG00000042156	Dzip1	-1	-0.667446	7.09188e-05		ENSMUSG00000107331	Gm42732	-1	-0.96802	5.19846e-09		ENSMUSG00000079942	Rpl28-ps3	1	3.63423	8.38769e-16		ENSMUSG00000054474	Thnsl2	-1	-1.31055	0.000172791		ENSMUSG00000097777	Gm16794	1	1.52735	5.80129e-05		ENSMUSG00000029580	Actb	-1	-0.482916	0.000435615		ENSMUSG00000081787	Gm13991	1	5.41973	1.48294e-15		ENSMUSG00000033021	Gmppa	-1	-0.769702	7.94702e-10
ENSMUSG00000054457	9430021M05Rik	-1	-1.40717	8.07379e-05		ENSMUSG00000037461	Ints7	1	0.567985	6.77177e-09		ENSMUSG00000027952	Pmvk	-1	-1.28987	9.43202e-16		ENSMUSG00000061171	Slc38a11	-1	-2.45175	0.000178109		ENSMUSG00000006395	Hyi	-1	-1.26829	8.20232e-05		ENSMUSG00000023953	Polh	-1	-0.578802	0.00069285		ENSMUSG00000114251	Tmed10-ps	1	3.84095	1.54352e-15		ENSMUSG00000027737	Slc7a11	-1	-1.76042	8.40318e-10
ENSMUSG00000092021	Gbp11	1	3.29357	9.59662e-05		ENSMUSG00000038072	Galnt11	-1	-0.340402	6.91939e-09		ENSMUSG00000083261	Gm7816	1	4.56118	1.34971e-15		ENSMUSG00000040462	Os9	1	0.310106	0.000178301		ENSMUSG00000020513	Tubd1	-1	-1.89983	0.000106289		ENSMUSG00000028165	Cisd2	-1	-0.440414	0.000720875		ENSMUSG00000033596	Rfwd3	-1	-1.01258	2.44037e-15		ENSMUSG00000026975	Dph7	1	0.599165	1.01539e-09
ENSMUSG00000086171	Pcsk2os1	1	1.30875	0.000136549		ENSMUSG00000074093	Svip	1	0.539466	2.58566e-08		ENSMUSG00000000579	Dynlt1c	1	2.92044	1.56367e-15		ENSMUSG00000022472	Desi1	-1	-0.947867	0.000205433		ENSMUSG00000022550	Adck5	-1	-0.527313	0.000145163		ENSMUSG00000047963	Stbd1	1	1.80107	0.000795193		ENSMUSG00000105388	Rpl36a-ps2	1	3.09299	3.74895e-15		ENSMUSG00000078867	Gm14418	-1	-4.56443	1.74476e-09
ENSMUSG00000046387	Pcdhb17	1	0.863345	0.000140949		ENSMUSG00000050668	Gpatch11	-1	-0.512022	2.63354e-08		ENSMUSG00000095362	Gm14325	1	1.60081	1.80403e-15		ENSMUSG00000106951	5930430L01Rik	1	1.53811	0.000226244		ENSMUSG00000040740	Slc25a34	-1	-1.22905	0.000157552		ENSMUSG00000036333	Kidins220	-1	-0.268146	0.000855827		ENSMUSG00000101431	Gm7901	1	6.01612	7.80394e-15		ENSMUSG00000089847	Timm10b	-1	-1.27857	2.23141e-09
ENSMUSG00000058301	Upf1	1	0.337092	0.00015428		ENSMUSG00000036339	Tmem260	1	1.09688	3.00461e-08		ENSMUSG00000118264	Rps15-ps3	1	4.50809	1.91573e-15		ENSMUSG00000022261	Sdc2	-1	-0.646551	0.00029189		ENSMUSG00000100967	Gm29666	1	0.851735	0.000180272		ENSMUSG00000030411	Nova2	1	0.418804	0.00127959		ENSMUSG00000034617	Mtrr	1	0.83759	8.05898e-15		ENSMUSG00000021903	Galnt15	1	1.77328	2.5932e-09
ENSMUSG00000029343	Crybb1	1	1.61187	0.000160352		ENSMUSG00000001802	Lrp3	-1	-0.508159	3.37877e-08		ENSMUSG00000087698	Gm13031	-1	-5.9508	2.67655e-15		ENSMUSG00000083327	Vcp-rs	1	4.36569	0.000294747		ENSMUSG00000020359	Phykpl	-1	-1.20846	0.000474662		ENSMUSG00000059412	Fxyd2	1	1.97323	0.00211259		ENSMUSG00000010751	Tnfrsf22	-1	-3.86903	1.9008e-14		ENSMUSG00000063480	Snu13	1	0.799112	6.34685e-09
ENSMUSG00000038422	Hdhd3	1	0.993378	0.000174337		ENSMUSG00000045464	2810002D19Rik	1	1.99754	4.76474e-08		ENSMUSG00000020692	Nle1	1	1.37494	5.50338e-15		ENSMUSG00000075273	Ttc30b	-1	-0.488244	0.000335575		ENSMUSG00000018927	Ccl6	1	2.32682	0.000572238		ENSMUSG00000096255	Dynlt1b	1	1.526	0.00231183		ENSMUSG00000087674	4930447M23Rik	-1	-3.99159	2.60533e-14		ENSMUSG00000083674	Zfp133-ps	-1	-1.58056	6.82783e-09
ENSMUSG00000018196	Glrx2	-1	-0.454803	0.000195724		ENSMUSG00000056116	H2-T22	1	2.2456	5.13559e-08		ENSMUSG00000097195	Snhg5	1	1.51997	6.51043e-15		ENSMUSG00000006818	Sod2	1	0.339221	0.00040951		ENSMUSG00000069808	Tlcd3a	-1	-1.08562	0.000621767		ENSMUSG00000071302	2610044O15Rik8	-1	-0.405371	0.00239651		ENSMUSG00000078139	AK157302	1	4.17635	2.71515e-14		ENSMUSG00000113440	Gm46404	-1	-2.99826	8.80886e-09
ENSMUSG00000047910	Pcdhb16	1	1.18098	0.00021481		ENSMUSG00000113637	Gm7049	-1	-3.87535	5.62737e-08		ENSMUSG00000026504	Sdccag8	-1	-1.08861	9.70083e-15		ENSMUSG00000029307	Dmp1	1	1.36425	0.000420607		ENSMUSG00000028551	Cdkn2c	-1	-1.97083	0.000623952		ENSMUSG00000051599	Pcdhb2	1	1.1655	0.0024801		ENSMUSG00000035443	Thyn1	-1	-1.21287	2.96831e-14		ENSMUSG00000086098	Gm14291	1	2.54529	9.9856e-09
ENSMUSG00000045136	Tubb2b	-1	-0.743178	0.000238591		ENSMUSG00000092607	Scnm1	1	0.601886	9.07819e-08		ENSMUSG00000106037	Gm4332	1	3.32917	2.34601e-14		ENSMUSG00000051977	Prdm9	1	0.955253	0.000471379		ENSMUSG00000074340	Ovgp1	-1	-4.0154	0.00115201		ENSMUSG00000090129	Olfr287	-1	-5.27035	0.00282822		ENSMUSG00000011257	Pabpc4	-1	-0.730353	3.55457e-14		ENSMUSG00000048440	Cyp4f16	-1	-5.84512	1.66183e-08
ENSMUSG00000001995	Sipa1l2	-1	-0.55665	0.000255405		ENSMUSG00000092368	A930015D03Rik	-1	-1.85985	1.03558e-07		ENSMUSG00000023004	Tuba1b	-1	-1.8302	2.94042e-14		ENSMUSG00000000792	Slc5a5	1	1.63915	0.000561773		ENSMUSG00000042992	Borcs5	-1	-0.403888	0.00136238		ENSMUSG00000004233	Wars2	1	0.42494	0.00328647		ENSMUSG00000100551	Gm19503	1	6.80788	3.98629e-14		ENSMUSG00000028702	Rad54l	1	2.12477	1.91137e-08
ENSMUSG00000073542	Cep76	-1	-0.651137	0.000336413		ENSMUSG00000072572	Slc39a2	1	1.81602	1.09513e-07		ENSMUSG00000028952	Zbtb48	1	1.62191	4.45853e-14		ENSMUSG00000074272	Ceacam1	-1	-1.81927	0.000614658		ENSMUSG00000033634	Nat8f2	-1	-4.65524	0.00169507		ENSMUSG00000029001	Fbxo44	-1	-0.453871	0.003508		ENSMUSG00000084106	Gm6136	1	2.95274	4.18584e-14		ENSMUSG00000044043	Pcdhb14	-1	-2.11733	2.36343e-08
ENSMUSG00000028565	Nfia	-1	-0.588448	0.000360752		ENSMUSG00000081434	Gm14165	-1	-2.29084	1.58865e-07		ENSMUSG00000020180	Snrpd3	-1	-0.899929	4.80515e-14		ENSMUSG00000022220	Adcy4	-1	-1.04448	0.000988741		ENSMUSG00000063808	Gpatch1	1	0.425576	0.00213703		ENSMUSG00000089736	Tgfbr3l	-1	-1.7788	0.00350888		ENSMUSG00000066315	Gm12918	1	3.79277	4.36524e-14		ENSMUSG00000028195	Ccn1	1	1.37351	2.47059e-08
ENSMUSG00000031273	Col4a6	-1	-3.6108	0.000402448		ENSMUSG00000011179	Odc1	1	0.684914	1.72717e-07		ENSMUSG00000109975	Gm19196	1	2.79049	4.88951e-14		ENSMUSG00000118018		-1	-0.512471	0.000996682		ENSMUSG00000068762	Gstm6	-1	-1.50907	0.00217415		ENSMUSG00000022297	Fzd6	-1	-0.84395	0.0040876		ENSMUSG00000028158	Mttp	-1	-3.24792	6.96342e-14		ENSMUSG00000085028	Slc2a4rg-ps	-1	-2.58843	4.73581e-08
ENSMUSG00000031984	2810004N23Rik	1	0.432397	0.000411337		ENSMUSG00000029484	Anxa3	1	1.07048	1.84774e-07		ENSMUSG00000062081	Gm6055	1	4.99768	5.11538e-14		ENSMUSG00000032251	Irak1bp1	-1	-0.554075	0.00129752		ENSMUSG00000079038	D130040H23Rik	-1	-0.834038	0.00240336		ENSMUSG00000045498	Pcdhb3	1	0.940997	0.00439087		ENSMUSG00000087497	2810001G20Rik	-1	-2.41898	6.9977e-14		ENSMUSG00000029390	Tmed2	-1	-1.14466	7.16909e-08
ENSMUSG00000026163	Sphkap	-1	-0.834005	0.000447108		ENSMUSG00000087259	2610035D17Rik	1	0.930685	2.62495e-07		ENSMUSG00000073705	Cenps	1	2.40122	8.08881e-14		ENSMUSG00000032557	Uba5	1	0.428589	0.00138276		ENSMUSG00000037649	H2-DMa	1	0.693134	0.00303126		ENSMUSG00000027956	Tmem144	-1	-1.11647	0.00456048		ENSMUSG00000034063	4930590J08Rik	1	2.01621	8.77125e-14		ENSMUSG00000030652	Coq7	1	0.669732	7.47363e-08
ENSMUSG00000004865	Srpk1	-1	-0.333031	0.000570611		ENSMUSG00000069917	Hba-a2	1	6.8424	3.04631e-07		ENSMUSG00000113701	B230303A05Rik	-1	-2.69175	1.13096e-13		ENSMUSG00000074872	Ctxn2	1	0.69645	0.00139566		ENSMUSG00000007646	Rad51c	1	0.775495	0.00318189		ENSMUSG00000098912	1500004A13Rik	1	0.53215	0.0047203		ENSMUSG00000062458	Gm8623	1	5.52445	1.60673e-13		ENSMUSG00000048234	Rnf149	-1	-0.598355	1.11782e-07
ENSMUSG00000026245	Farsb	-1	-0.481801	0.000572319		ENSMUSG00000097251	5033417F24Rik	-1	-1.45295	3.56034e-07		ENSMUSG00000052406	Rexo4	-1	-0.992995	1.3951e-13		ENSMUSG00000075256	Cerkl	1	2.53937	0.00141982		ENSMUSG00000034006	Slc66a2	-1	-0.490096	0.00373185		ENSMUSG00000073532	Gm7276	1	1.29634	0.00482252		ENSMUSG00000039745	Htatip2	1	1.51587	2.72784e-13		ENSMUSG00000104318	Pcdha7	-1	-2.8731	1.37658e-07
ENSMUSG00000038886	Man2a2	1	0.516238	0.000683614		ENSMUSG00000067212	H2-T23	1	1.9818	7.36906e-07		ENSMUSG00000003559	As3mt	1	1.99184	1.56456e-13		ENSMUSG00000026303	Mlph	1	1.46878	0.00161329		ENSMUSG00000103897	Pcdhga8	-1	-0.919085	0.00415172		ENSMUSG00000051735	Rinl	1	0.843022	0.00516817		ENSMUSG00000074039	4930520O04Rik	1	2.95457	3.07607e-13		ENSMUSG00000090063	Dlx6os1	1	1.33395	1.38949e-07
ENSMUSG00000034203	Chchd4	-1	-0.387148	0.000805983		ENSMUSG00000009549	Srp14	-1	-0.403442	8.22123e-07		ENSMUSG00000026377	Nifk	-1	-0.98613	1.57108e-13		ENSMUSG00000024404	Riok3	-1	-0.411314	0.0016393		ENSMUSG00000034098	Fstl5	1	0.822518	0.00444447		ENSMUSG00000046380	Jrk	1	0.341147	0.00551112		ENSMUSG00000021131	Erh	-1	-0.872141	3.58782e-13		ENSMUSG00000055862	Izumo4	-1	-1.8225	2.10537e-07
ENSMUSG00000030769	Slc5a11	1	1.80445	0.000826546		ENSMUSG00000036896	C1qc	1	1.11009	9.36638e-07		ENSMUSG00000056666	Retsat	1	2.70608	4.03462e-13		ENSMUSG00000022440	C1qtnf6	1	0.721611	0.00165044		ENSMUSG00000054555	Adam12	-1	-0.768917	0.00458397		ENSMUSG00000004637	Wwox	1	1.17444	0.00553499		ENSMUSG00000033732	Sf3b3	-1	-0.586854	4.3998e-13		ENSMUSG00000026389	Steap3	-1	-1.86093	4.57555e-07
ENSMUSG00000041977	Arhgef11	-1	-0.45481	0.000858038		ENSMUSG00000020022	Ndufa12	1	0.524227	1.12757e-06		ENSMUSG00000095677	Dynlt1f	1	3.0878	5.46065e-13		ENSMUSG00000032172	Olfm2	1	0.619099	0.00166884		ENSMUSG00000032097	Ddx6	-1	-0.436782	0.00495317		ENSMUSG00000097640	Gm20033	1	1.11949	0.00610912		ENSMUSG00000034211	Mrps17	-1	-0.929475	7.52849e-13		ENSMUSG00000057858	Fam204a	-1	-0.767559	4.97694e-07
ENSMUSG00000047959	Kcna3	-1	-1.03892	0.000864956		ENSMUSG00000058761	Rnf169	1	0.65881	1.86483e-06		ENSMUSG00000004035	Gstm7	1	3.06188	7.40929e-13		ENSMUSG00000032333	Stoml1	1	0.432429	0.00171487		ENSMUSG00000030060	Hmces	-1	-0.382645	0.00503095		ENSMUSG00000097440	Gm6277	-1	-0.790623	0.00816558		ENSMUSG00000022048	Dpysl2	1	1.16653	8.11024e-13		ENSMUSG00000079144	A130010J15Rik	1	0.801337	5.87094e-07
ENSMUSG00000002881	Nab1	-1	-0.426136	0.000882123		ENSMUSG00000053838	Nudcd3	-1	-0.387922	2.12356e-06		ENSMUSG00000108601	Gm44645	-1	-5.37309	8.13152e-13		ENSMUSG00000040594	Ranbp17	-1	-0.629745	0.00172041		ENSMUSG00000030329	Pianp	-1	-0.306726	0.00555399		ENSMUSG00000042485	Mustn1	-1	-1.12782	0.00851204		ENSMUSG00000057143	Trim12c	-1	-6.0292	1.17001e-12		ENSMUSG00000078878	Gm14305	-1	-6.23791	6.80456e-07
ENSMUSG00000073412	Lst1	1	1.06515	0.0010078		ENSMUSG00000114442	F630042J09Rik	-1	-2.50486	2.71793e-06		ENSMUSG00000023913	Pla2g7	-1	-1.39321	8.83615e-13		ENSMUSG00000056737	Capg	-1	-2.73831	0.00172367		ENSMUSG00000040899	Ccr6	-1	-4.49041	0.00608896		ENSMUSG00000047719	Ubiad1	1	0.350518	0.00877741		ENSMUSG00000035845	Alg12	1	0.827512	1.45001e-12		ENSMUSG00000110080	Gm6145	-1	-1.06719	8.91635e-07
ENSMUSG00000027649	Ctnnbl1	1	0.398248	0.00106731		ENSMUSG00000027546	Atp9a	-1	-0.379649	3.38289e-06		ENSMUSG00000092416	Zfp141	1	1.15371	9.85528e-13		ENSMUSG00000000753	Serpinf1	1	1.61888	0.00175989		ENSMUSG00000028914	Casp9	1	0.370083	0.00615788		ENSMUSG00000009739	Pou6f1	-1	-0.269034	0.00908899		ENSMUSG00000117202	Gm9349	1	6.45669	4.19625e-12		ENSMUSG00000078866	Zfp970	-1	-1.46195	9.90158e-07
ENSMUSG00000050511	Oprd1	1	0.673632	0.00106803		ENSMUSG00000041733	Coq5	-1	-0.419263	3.60408e-06		ENSMUSG00000029402	Snrnp35	1	1.10675	1.27882e-12		ENSMUSG00000016487	Ppfibp1	1	0.730347	0.00188153		ENSMUSG00000087479	Gm16835	1	0.807887	0.00616859		ENSMUSG00000079227	Ccr5	-1	-1.44605	0.00947015		ENSMUSG00000030079	Ruvbl1	-1	-0.925276	4.66918e-12		ENSMUSG00000020423	Btg2	1	1.13829	9.94146e-07
ENSMUSG00000052632	Asap2	1	0.625047	0.00112954		ENSMUSG00000038351	Sgsm2	-1	-0.432841	4.25628e-06		ENSMUSG00000027775	Mfsd1	1	0.6053	1.99884e-12		ENSMUSG00000067212	H2-T23	-1	-2.87829	0.00192194		ENSMUSG00000071984	Fndc1	-1	-1.40518	0.00643903		ENSMUSG00000030871	Ears2	1	0.323668	0.00949539		ENSMUSG00000085316	D330050G23Rik	-1	-6.64065	4.66941e-12		ENSMUSG00000092417	Gpank1	-1	-0.943288	1.07008e-06
ENSMUSG00000074797	Itpa	1	0.742083	0.00119456		ENSMUSG00000064193	Gm4735	-1	-6.09585	5.32007e-06		ENSMUSG00000026192	Atic	1	0.773982	2.14954e-12		ENSMUSG00000036040	Adamtsl2	1	1.16533	0.00198531		ENSMUSG00000028822	Tmem50a	1	0.302667	0.0065974		ENSMUSG00000019715	Gle1	1	0.333198	0.0103554		ENSMUSG00000078878	Gm14305	1	2.68144	6.26075e-12		ENSMUSG00000054021	Sirt5	1	0.579472	1.31333e-06
ENSMUSG00000028423	Nfx1	1	0.364069	0.00138038		ENSMUSG00000015656	Hspa8	1	0.496895	5.49935e-06		ENSMUSG00000111465	Gm47113	-1	-3.10695	2.96832e-12		ENSMUSG00000053460	Ggcx	-1	-0.365667	0.00202792		ENSMUSG00000031715	Smarca5	-1	-0.283199	0.00670827		ENSMUSG00000021891	Mettl6	1	0.397275	0.0106434		ENSMUSG00000032526	Ss18l2	1	0.933107	9.70046e-12		ENSMUSG00000106383	E330034L11Rik	-1	-1.71714	1.3515e-06
ENSMUSG00000029642	Polr1d	-1	-0.385495	0.00145915		ENSMUSG00000017721	Pigt	-1	-0.344652	5.62483e-06		ENSMUSG00000097061	9330151L19Rik	-1	-2.30971	3.68058e-12		ENSMUSG00000035629	Rubcn	-1	-0.26278	0.00269501		ENSMUSG00000034867	Ankrd27	1	0.424542	0.00672558		ENSMUSG00000072774	Zfp951	-1	-1.37851	0.0112095		ENSMUSG00000017002	Slpi	1	3.34506	1.11458e-11		ENSMUSG00000069682	Gm10275	-1	-2.09888	1.63015e-06
ENSMUSG00000051034	Zfp11	1	0.487163	0.00150157		ENSMUSG00000032018	Sc5d	1	0.486399	5.95549e-06		ENSMUSG00000044148	1810030O07Rik	-1	-0.800021	3.79732e-12		ENSMUSG00000038095	Sbno1	-1	-0.286113	0.00272131		ENSMUSG00000100594	2810414N06Rik	-1	-1.14418	0.00675523		ENSMUSG00000041479	Syt15	-1	-1.35253	0.0114609		ENSMUSG00000079427	Mthfsl	-1	-1.35484	1.1642e-11		ENSMUSG00000092260	Zfp963	1	1.65799	1.70631e-06
ENSMUSG00000002279	Lmf1	1	0.463583	0.0015344		ENSMUSG00000018102	H2bc4	1	1.25784	6.62329e-06		ENSMUSG00000028797	Tmem234	-1	-0.755838	4.00044e-12		ENSMUSG00000007670	Khsrp	-1	-0.544746	0.00273861		ENSMUSG00000021830	Txndc16	1	0.305911	0.00683111		ENSMUSG00000054648	Zfp869	-1	-0.27768	0.0146057		ENSMUSG00000036908	Unc93b1	1	1.78474	1.32231e-11		ENSMUSG00000022125	Cln5	-1	-1.54383	1.79239e-06
ENSMUSG00000025537	Phkg1	-1	-0.901972	0.00157101		ENSMUSG00000017734	Dbndd2	1	1.03448	8.21561e-06		ENSMUSG00000062480	Acat3	-1	-3.1712	4.08168e-12		ENSMUSG00000079659	Tmem243	-1	-0.653574	0.00283648		ENSMUSG00000026020	Nop58	-1	-0.369069	0.00728787		ENSMUSG00000070304	Scn2b	-1	-0.39183	0.0165462		ENSMUSG00000027845	Dclre1b	1	0.882082	2.10209e-11		ENSMUSG00000073411	H2-D1	-1	-2.7479	1.79947e-06
ENSMUSG00000014349	Ube2z	-1	-0.243544	0.00159787		ENSMUSG00000031787	Katnb1	-1	-0.309439	8.31983e-06		ENSMUSG00000005150	Wdr83	-1	-0.954166	4.34818e-12		ENSMUSG00000117042	2700054A10Rik	-1	-1.44724	0.0029265		ENSMUSG00000026820	Ptges2	-1	-0.290538	0.00767155		ENSMUSG00000008129	Brme1	1	0.717544	0.0176013		ENSMUSG00000058492	Scp2-ps2	1	3.47903	2.43722e-11		ENSMUSG00000056023	Gm9989	-1	-4.24462	2.354e-06
ENSMUSG00000027597	Ahcy	1	0.865469	0.00162089		ENSMUSG00000033585	Ndn	-1	-0.964953	8.36374e-06		ENSMUSG00000020430	Pes1	-1	-0.557095	4.92713e-12		ENSMUSG00000095930	Nim1k	1	0.464861	0.00301807		ENSMUSG00000040675	Mthfd1l	1	0.547875	0.00789614		ENSMUSG00000067199	Frat1	1	0.446217	0.017729		ENSMUSG00000018040	Rrp7a	-1	-0.586382	2.78852e-11		ENSMUSG00000028292	Rars2	-1	-0.518844	2.53875e-06
ENSMUSG00000025858	Get4	1	0.331486	0.00178919		ENSMUSG00000039826	Trub2	-1	-0.690565	1.2223e-05		ENSMUSG00000097251	5033417F24Rik	1	1.74703	5.64334e-12		ENSMUSG00000030888	Rrp8	-1	-0.520121	0.00309482		ENSMUSG00000091764	Zfp964	-1	-0.410616	0.00842081		ENSMUSG00000026709	Dars2	1	0.43246	0.017938		ENSMUSG00000042185	Nfrkb	1	0.630905	2.94348e-11		ENSMUSG00000028677	Rnf220	-1	-0.3531	2.95878e-06
ENSMUSG00000042406	Atf4	-1	-0.367106	0.00205441		ENSMUSG00000024248	Cox7a2l	1	0.835366	1.41067e-05		ENSMUSG00000110344	Smim36	-1	-5.11154	6.58467e-12		ENSMUSG00000027242	Wdr76	1	0.719767	0.00316537		ENSMUSG00000023341	Mx2	-1	-1.80584	0.00874795		ENSMUSG00000047921	Trappc9	1	0.283443	0.0247585		ENSMUSG00000028199	Cryz	-1	-1.01849	3.14015e-11		ENSMUSG00000109372	Gm19410	-1	-2.37106	3.16959e-06
ENSMUSG00000033826	Dnah8	1	2.06355	0.00207177		ENSMUSG00000059498	Fcgr3	1	0.970191	1.4651e-05		ENSMUSG00000078779	Zfp59	-1	-1.81682	6.66784e-12		ENSMUSG00000035936	Aldh5a1	-1	-0.418548	0.00318364		ENSMUSG00000097316	Gm10516	1	0.950848	0.00943611		ENSMUSG00000073591	Pcdhb22	1	0.453601	0.0298538		ENSMUSG00000098912	1500004A13Rik	-1	-0.873705	3.17095e-11		ENSMUSG00000036896	C1qc	-1	-1.23883	3.17251e-06
ENSMUSG00000062352	Itgb1bp1	1	1.01495	0.00222768		ENSMUSG00000061232	H2-K1	1	2.00525	1.68962e-05		ENSMUSG00000103845	Gm19026	1	2.23072	9.33844e-12		ENSMUSG00000113204	Gm46430	-1	-0.801891	0.00338784		ENSMUSG00000027823	Gmps	1	0.380556	0.00951615		ENSMUSG00000041912	Tdrkh	1	0.382206	0.0302749		ENSMUSG00000070709	Zfp974	-1	-1.09627	3.93243e-11		ENSMUSG00000097061	9330151L19Rik	1	1.08631	3.40685e-06
ENSMUSG00000021420	Fars2	1	0.533696	0.00232259		ENSMUSG00000025086	Trub1	1	0.543363	1.7731e-05		ENSMUSG00000000884	Gnb1l	1	1.24997	1.11545e-11		ENSMUSG00000040584	Abcb1a	-1	-0.628507	0.00342053		ENSMUSG00000025777	Gdap1	-1	-0.285301	0.00972186								ENSMUSG00000059237	Ppp1r2-ps4	1	3.03043	4.50698e-11		ENSMUSG00000097431	Gm26782	-1	-2.52569	3.5034e-06
ENSMUSG00000015869	Prpsap1	-1	-0.4487	0.00244199		ENSMUSG00000086296	D030055H07Rik	-1	-2.65544	1.77515e-05		ENSMUSG00000096935	1700113A16Rik	-1	-4.71541	1.18206e-11		ENSMUSG00000110458	Gm21769	-1	-2.18502	0.00391631		ENSMUSG00000026227	2810459M11Rik	1	0.423681	0.0102073								ENSMUSG00000041912	Tdrkh	-1	-0.905685	5.77065e-11		ENSMUSG00000039018	Mtg1	-1	-0.65867	4.21748e-06
ENSMUSG00000022389	Tef	1	0.486948	0.00245108		ENSMUSG00000031780	Ccl17	-1	-2.62495	1.99548e-05		ENSMUSG00000052794	1700030K09Rik	1	0.966896	1.27753e-11		ENSMUSG00000021510	Zfp729a	1	0.377611	0.00423132		ENSMUSG00000019845	Tube1	1	0.6293	0.0102431								ENSMUSG00000024404	Riok3	1	0.599097	5.97172e-11		ENSMUSG00000031639	Tlr3	-1	-1.85841	4.59527e-06
ENSMUSG00000034613	Ppm1h	-1	-0.547665	0.00245873		ENSMUSG00000063524	Eno1	1	0.741713	2.40969e-05		ENSMUSG00000106743	Gm42847	-1	-2.45173	1.33469e-11		ENSMUSG00000040721	Zfhx2	-1	-0.4743	0.00462769		ENSMUSG00000024754	Cemip2	1	0.43628	0.011048								ENSMUSG00000079017	Ifi27l2a	-1	-6.31188	7.03633e-11		ENSMUSG00000071176	Arhgef10	-1	-2.44194	4.70814e-06
ENSMUSG00000016487	Ppfibp1	-1	-0.702867	0.0024689		ENSMUSG00000073609	D2hgdh	1	1.08092	2.41889e-05		ENSMUSG00000024248	Cox7a2l	-1	-1.37714	1.46956e-11		ENSMUSG00000025538	Sumf2	1	0.704062	0.00475272		ENSMUSG00000028096	Gpr89	-1	-0.260273	0.0111574								ENSMUSG00000068396	Rpl34-ps1	1	3.46379	8.01594e-11		ENSMUSG00000038085	Cnbd2	-1	-0.932495	5.25606e-06
ENSMUSG00000026511	Srp9	-1	-0.823653	0.00249978		ENSMUSG00000097709	2810429I04Rik	1	1.6517	2.645e-05		ENSMUSG00000021666	Gfm2	-1	-0.687874	1.66019e-11		ENSMUSG00000056698	Elmod3	-1	-0.581389	0.00506789		ENSMUSG00000030271	Ogg1	-1	-0.768187	0.011543								ENSMUSG00000110249	9330121K16Rik	-1	-9.82936	8.3506e-11		ENSMUSG00000110649	Gm40466	1	2.98653	7.9535e-06
ENSMUSG00000029516	Cit	1	0.457564	0.00253665		ENSMUSG00000039838	Slc45a1	-1	-0.3464	2.65207e-05		ENSMUSG00000043773	1700048O20Rik	-1	-4.2357	1.73083e-11		ENSMUSG00000073471	Rsph3a	1	0.917166	0.00522663		ENSMUSG00000027669	Gnb4	1	0.788495	0.0116714								ENSMUSG00000085586	Gm11613	-1	-3.71575	1.30501e-10		ENSMUSG00000114446	Gm33524	1	1.85579	9.52241e-06
ENSMUSG00000025969	Nrp2	-1	-1.19318	0.00255825		ENSMUSG00000001627	Ifrd1	-1	-0.463269	2.79414e-05		ENSMUSG00000066315	Gm12918	-1	-4.85534	2.01397e-11		ENSMUSG00000040112	Mrps35	1	0.320101	0.00551092		ENSMUSG00000024747	Aldh1a7	1	1.7688	0.0117095								ENSMUSG00000047583	Tyw3	-1	-0.957141	1.32117e-10		ENSMUSG00000096687	Mfsd4b4	1	0.467885	9.98131e-06
ENSMUSG00000028675	Pnrc2	-1	-0.329623	0.00259825		ENSMUSG00000045174	Amer3	-1	-0.404778	3.17643e-05		ENSMUSG00000022668	Gtpbp8	-1	-1.10653	2.18527e-11		ENSMUSG00000028443	Nudt2	1	0.32243	0.00566588		ENSMUSG00000028600	Podn	1	1.33338	0.0120077								ENSMUSG00000091474	2610021A01Rik	1	0.746638	1.35165e-10		ENSMUSG00000107951	Gm6210	1	1.59755	1.00228e-05
ENSMUSG00000085213	Gm13091	1	1.07357	0.00261199		ENSMUSG00000035299	Mid1	1	1.48425	3.37965e-05		ENSMUSG00000029552	Tes	1	2.05456	2.19278e-11		ENSMUSG00000035245	Eogt	-1	-0.480871	0.00571641		ENSMUSG00000078185	Chml	1	0.412394	0.0136776								ENSMUSG00000094463	Gm8546	1	4.88542	1.35368e-10		ENSMUSG00000026134	Prim2	-1	-0.989529	1.02139e-05
ENSMUSG00000021514	Zfp369	-1	-0.48147	0.00274113		ENSMUSG00000101939	Gm28438	-1	-2.72497	3.64988e-05		ENSMUSG00000042015	Wdr41	-1	-0.494043	2.37144e-11		ENSMUSG00000051985	Igfn1	1	3.27392	0.00605021		ENSMUSG00000020311	Erlec1	-1	-0.276992	0.0139961								ENSMUSG00000028706	Nsun4	1	0.585193	2.07311e-10		ENSMUSG00000020346	Mgat1	-1	-0.338498	1.12013e-05
ENSMUSG00000021990	Spata13	1	1.15601	0.00281589		ENSMUSG00000016481	Cr1l	1	0.385299	4.7507e-05		ENSMUSG00000031485	Plpbp	1	0.582391	2.78668e-11		ENSMUSG00000071856	Mcc	-1	-0.840533	0.0062447		ENSMUSG00000038368	Focad	-1	-0.386126	0.0157909								ENSMUSG00000054426	A930005H10Rik	-1	-1.54333	2.10053e-10		ENSMUSG00000022313	Utp23	-1	-1.09081	1.16478e-05
ENSMUSG00000049577	Zfpm1	1	0.742471	0.00292564		ENSMUSG00000024335	Brd2	-1	-0.307213	5.21509e-05		ENSMUSG00000117771	Gm25432	1	5.47528	3.12609e-11		ENSMUSG00000110404	Rnf223	-1	-1.30502	0.00641921		ENSMUSG00000015668	Pdzd11	1	0.229573	0.0170508								ENSMUSG00000029504	Ddx51	-1	-0.681067	2.3001e-10		ENSMUSG00000028405	Aco1	1	0.463198	1.49324e-05
ENSMUSG00000026439	Rbbp5	1	0.283438	0.0029589		ENSMUSG00000047013	Fbxo41	-1	-0.407689	5.23845e-05		ENSMUSG00000057103	Nat8f1	1	1.27641	3.31725e-11		ENSMUSG00000025324	Atp10a	-1	-0.552033	0.00644194		ENSMUSG00000075467	Dnlz	-1	-0.446017	0.0204319								ENSMUSG00000097785	B230217O12Rik	-1	-3.64448	2.37614e-10		ENSMUSG00000047583	Tyw3	1	0.681794	2.09939e-05
ENSMUSG00000102796	Gm37711	1	0.683137	0.00306256		ENSMUSG00000075602	Ly6a	1	2.06516	5.29001e-05		ENSMUSG00000029729	Zkscan1	-1	-0.757872	3.40404e-11		ENSMUSG00000085782	Gm15624	-1	-1.53384	0.00649638		ENSMUSG00000117634	Gm50069	-1	-0.815449	0.0226238								ENSMUSG00000027536	Chmp4c	1	4.0755	2.71782e-10		ENSMUSG00000105987	AI506816	-1	-3.99906	2.29219e-05
ENSMUSG00000027175	Tcp11l1	-1	-1.09595	0.00314718		ENSMUSG00000034285	Nipsnap1	-1	-0.480516	5.72058e-05		ENSMUSG00000079057	Cyp4v3	1	1.32719	3.8742e-11		ENSMUSG00000037266	Rsrp1	-1	-0.421548	0.00650415														ENSMUSG00000042670	Immp1l	-1	-1.28546	2.94535e-10		ENSMUSG00000028672	Hmgcl	-1	-0.70818	3.39837e-05
ENSMUSG00000057788	Ddx49	1	0.258737	0.00320366		ENSMUSG00000097431	Gm26782	1	2.93114	6.00862e-05		ENSMUSG00000082087	Gm12138	1	6.84782	5.22325e-11		ENSMUSG00000031371	Haus7	1	0.518997	0.00653521														ENSMUSG00000020695	Mrc2	1	2.37166	2.98e-10		ENSMUSG00000109517	Gm44763	-1	-2.39616	3.49032e-05
ENSMUSG00000019737	Syne4	-1	-1.09955	0.00321752		ENSMUSG00000031781	Ciapin1	-1	-0.347367	7.0825e-05		ENSMUSG00000028701	Lurap1	1	0.849946	5.22357e-11		ENSMUSG00000033427	Upb1	-1	-2.98553	0.00788131														ENSMUSG00000110279	Gm45552	1	1.54247	4.01175e-10		ENSMUSG00000021250	Fos	1	1.76345	3.66413e-05
ENSMUSG00000049536	Tceal1	-1	-0.433674	0.00334095		ENSMUSG00000079470	Utp14b	1	0.971549	7.11626e-05		ENSMUSG00000031851	Ntpcr	-1	-1.07659	6.01616e-11		ENSMUSG00000052848	C130026L21Rik	1	0.644818	0.00795275														ENSMUSG00000030613	Ccdc90b	-1	-1.04205	4.38293e-10		ENSMUSG00000032060	Cryab	-1	-3.46623	4.57458e-05
ENSMUSG00000066652	Lefty2	-1	-4.2005	0.0034768		ENSMUSG00000032556	Bfsp2	1	2.95785	7.31948e-05		ENSMUSG00000025176	Hoga1	1	2.70894	6.13132e-11		ENSMUSG00000028995	Fam126a	-1	-0.395671	0.00812559														ENSMUSG00000096780	Tmem181b-ps	-1	-3.37844	4.44062e-10		ENSMUSG00000053581	Zfand2a	1	0.417049	4.57908e-05
ENSMUSG00000002550	Uck1	1	0.393835	0.00350253		ENSMUSG00000027285	Haus2	1	0.527533	7.62298e-05		ENSMUSG00000048106	4632415L05Rik	-1	-1.8425	7.14442e-11		ENSMUSG00000015522	Arnt	-1	-0.458783	0.00813227														ENSMUSG00000006763	Saal1	-1	-0.740546	4.60293e-10		ENSMUSG00000033429	Mcee	-1	-0.744316	4.59872e-05
ENSMUSG00000025178	Pi4k2a	1	0.197465	0.00353609		ENSMUSG00000062981	Mrpl42	1	0.399236	7.92036e-05		ENSMUSG00000078867	Gm14418	1	2.97614	7.30259e-11		ENSMUSG00000086370	Ftx	-1	-0.731322	0.00898935														ENSMUSG00000102504	Gm21955	-1	-3.91	4.90242e-10		ENSMUSG00000117003	Gm49937	1	1.36212	4.72561e-05
ENSMUSG00000041491	Cep78	1	0.536719	0.00353727		ENSMUSG00000051234	Rnf7	1	0.875677	9.20868e-05		ENSMUSG00000091472	Gm3739	-1	-5.36358	8.19463e-11		ENSMUSG00000108607	Gm44646	-1	-1.51113	0.00917744														ENSMUSG00000005142	Man2b1	1	1.03867	5.14478e-10		ENSMUSG00000048106	4632415L05Rik	1	1.02311	4.92605e-05
ENSMUSG00000020628	Trappc12	1	0.298051	0.00356787		ENSMUSG00000027487	Cdk5rap1	-1	-0.552158	0.00012933		ENSMUSG00000078864	Gm14322	1	2.95427	8.91656e-11		ENSMUSG00000003949	Hlf	-1	-0.7849	0.0092541														ENSMUSG00000024866	Acy3	1	2.4015	5.2435e-10		ENSMUSG00000040532	Abhd11	1	0.442332	5.37457e-05
ENSMUSG00000024426	Atat1	-1	-0.321394	0.00371686		ENSMUSG00000115529	9630013A20Rik	1	1.96526	0.000131544		ENSMUSG00000020620	Abca8b	-1	-1.33898	9.7145e-11		ENSMUSG00000052751	Repin1	-1	-0.400547	0.00938206														ENSMUSG00000001166	Oas1c	-1	-4.12131	5.96203e-10		ENSMUSG00000031253	Srpx2	1	1.97285	5.43596e-05
ENSMUSG00000023572	Ccndbp1	1	0.221125	0.00372154		ENSMUSG00000057177	Gsk3a	-1	-0.271245	0.000148433		ENSMUSG00000023118	Sympk	-1	-0.48534	1.24915e-10		ENSMUSG00000034610	Tut4	-1	-0.320893	0.00977718														ENSMUSG00000020248	Nfyb	-1	-0.937813	6.21279e-10		ENSMUSG00000029650	Slc46a3	-1	-0.772788	6.24314e-05
ENSMUSG00000109372	Gm19410	1	1.57343	0.00373068		ENSMUSG00000054404	Slfn5	1	1.07857	0.00015288		ENSMUSG00000037971	1110032A03Rik	-1	-1.08407	1.7222e-10		ENSMUSG00000035958	Tdp2	-1	-0.429982	0.00982116														ENSMUSG00000039531	Zup1	1	1.01695	6.42263e-10		ENSMUSG00000045466	Zfp956	1	0.482833	6.66606e-05
ENSMUSG00000017167	Cntnap1	1	0.599282	0.00374865		ENSMUSG00000047246	H2bc6	1	1.26532	0.000164294		ENSMUSG00000003464	Pex19	-1	-0.477299	1.75927e-10		ENSMUSG00000040351	Ankib1	-1	-0.236009	0.0098803														ENSMUSG00000000594	Gm2a	1	0.794555	1.04846e-09		ENSMUSG00000073471	Rsph3a	-1	-1.31555	6.82467e-05
ENSMUSG00000029171	Pgm2	-1	-0.681703	0.00376344		ENSMUSG00000057706	Mex3b	-1	-0.637048	0.000173726		ENSMUSG00000084830	Gm14539	1	6.60141	2.03777e-10		ENSMUSG00000040097	Flywch1	-1	-0.349283	0.0102892														ENSMUSG00000058267	Mrps14	1	0.63926	1.38358e-09		ENSMUSG00000075296	Aldh3b2	1	2.34232	6.82709e-05
ENSMUSG00000024112	Cacna1h	1	0.622654	0.00401797		ENSMUSG00000042286	Stab1	1	1.02435	0.000174291		ENSMUSG00000029536	Gatc	-1	-0.761279	2.94861e-10		ENSMUSG00000036478	Btg1	-1	-0.381413	0.010643														ENSMUSG00000021193	Pitrm1	1	0.760413	1.57018e-09		ENSMUSG00000037411	Serpine1	-1	-1.91088	6.90138e-05
ENSMUSG00000057101	Zfp180	1	0.76056	0.00402365		ENSMUSG00000028133	Rwdd3	-1	-1.03435	0.000184754		ENSMUSG00000001642	Akr1b3	-1	-1.53465	3.18318e-10		ENSMUSG00000020532	Acaca	1	0.471953	0.0107798														ENSMUSG00000006418	Rnf114	1	0.681873	1.60232e-09		ENSMUSG00000022602	Arc	1	1.22526	7.06104e-05
ENSMUSG00000103749	Pcdhgb5	-1	-1.14807	0.00407722		ENSMUSG00000033192	Lpcat2	1	0.813242	0.000192246		ENSMUSG00000032705	Exd2	-1	-0.787654	3.7386e-10		ENSMUSG00000051354	Samd3	1	1.96711	0.0111779														ENSMUSG00000026986	Hnmt	1	0.84306	2.10805e-09		ENSMUSG00000071652	Ints5	1	0.333524	7.23392e-05
ENSMUSG00000039115	Itga9	1	1.06205	0.0041378		ENSMUSG00000029048	Rer1	1	0.207088	0.000197867		ENSMUSG00000085084	4930570G19Rik	1	1.47894	3.76735e-10		ENSMUSG00000021223	Papln	-1	-1.50313	0.0113639														ENSMUSG00000028307	Aldob	-1	-3.91184	2.15067e-09		ENSMUSG00000066800	Rnasel	-1	-1.30425	8.2039e-05
ENSMUSG00000037418	Best1	-1	-4.52606	0.00420499		ENSMUSG00000051790	Nlgn2	-1	-0.311014	0.000213307		ENSMUSG00000104597	B230334C09Rik	-1	-1.64099	3.78268e-10		ENSMUSG00000030814	Bcl7c	1	0.469089	0.0121417														ENSMUSG00000051007	Gatd1	1	0.703515	2.61555e-09		ENSMUSG00000020515	Cnot8	1	0.276619	8.42494e-05
ENSMUSG00000104279	Gm38300	-1	-1.11869	0.00448452		ENSMUSG00000036565	Ttyh3	-1	-0.344964	0.000219879		ENSMUSG00000029676	Pot1a	-1	-0.919914	5.05677e-10		ENSMUSG00000027463	Slc52a3	-1	-1.17672	0.0123341														ENSMUSG00000063801	Ap3s2	-1	-0.572792	2.66624e-09		ENSMUSG00000021928	Ebpl	1	0.508457	8.72658e-05
ENSMUSG00000025026	Add3	-1	-0.276473	0.00458298		ENSMUSG00000001786	Fbxo7	1	0.477305	0.000227498		ENSMUSG00000117992	Gm41760	1	1.6973	5.30096e-10		ENSMUSG00000055560	Zfp459	-1	-1.24422	0.0124525														ENSMUSG00000073424	Cyp4f15	-1	-1.68611	2.73088e-09		ENSMUSG00000042055	Wdr11	1	0.391996	9.01996e-05
ENSMUSG00000086794	Gm11642	1	1.86704	0.00466449		ENSMUSG00000094840	Muc3a	1	2.04567	0.000236348		ENSMUSG00000034951	Cog7	-1	-0.401831	6.0526e-10		ENSMUSG00000006342	Susd2	1	0.948828	0.0127152														ENSMUSG00000032204	Aqp9	1	1.62856	2.85068e-09		ENSMUSG00000067199	Frat1	-1	-0.681781	9.41779e-05
ENSMUSG00000103088	Pcdhgb6	-1	-0.900979	0.00467676		ENSMUSG00000093880	Tmem181c-ps	-1	-3.83162	0.000240947		ENSMUSG00000083219	Gm11410	1	4.58651	8.02818e-10		ENSMUSG00000002068	Ccne1	1	0.590413	0.0132518														ENSMUSG00000087165	2010001A14Rik	-1	-3.22539	3.15294e-09		ENSMUSG00000022403	St13	-1	-0.345494	0.000107939
ENSMUSG00000035944	Ttc38	1	0.551805	0.00484141		ENSMUSG00000025911	Adhfe1	1	0.674566	0.0002421		ENSMUSG00000068706	Gm10250	1	2.98676	1.08854e-09		ENSMUSG00000047606	Ankrd34c	1	0.942699	0.0136087														ENSMUSG00000025436	Atp23	1	0.975788	3.41269e-09		ENSMUSG00000045903	Npas4	1	1.36256	0.000112019
ENSMUSG00000041362	Shtn1	-1	-0.639053	0.00524183		ENSMUSG00000022325	Pop1	1	0.545109	0.000252945		ENSMUSG00000024101	Washc1	1	0.575188	1.19841e-09		ENSMUSG00000024789	Jak2	-1	-0.405923	0.0138188														ENSMUSG00000051786	Tubgcp6	1	0.470175	3.97059e-09		ENSMUSG00000040322	Slc25a24	1	1.09033	0.000122184
ENSMUSG00000051319	Mtln	1	0.399275	0.00525544		ENSMUSG00000071172	Srsf3	1	0.378321	0.000257094		ENSMUSG00000038425	Poli	1	1.00963	1.26164e-09		ENSMUSG00000062397	Zfp706	-1	-0.237305	0.0143198														ENSMUSG00000062939	Stat4	1	2.97191	3.98463e-09		ENSMUSG00000038074	Fkbp14	1	0.528701	0.000124492
ENSMUSG00000006095	Tbcb	-1	-0.346129	0.00532267		ENSMUSG00000026641	Usf1	-1	-0.388288	0.000261175		ENSMUSG00000079427	Mthfsl	1	1.04459	1.40799e-09		ENSMUSG00000017929	B4galt5	1	0.323771	0.0147062														ENSMUSG00000111942	Gm5182	1	2.80212	4.31143e-09		ENSMUSG00000029780	Nt5c3	1	0.478559	0.000137008
ENSMUSG00000022987	Zfp641	-1	-0.42035	0.00538192		ENSMUSG00000036905	C1qb	1	0.993965	0.000262407		ENSMUSG00000084347	Akt2-ps	1	3.80269	1.59359e-09		ENSMUSG00000021754	Map3k1	-1	-0.519271	0.0149587														ENSMUSG00000044811	Cd300c2	1	1.8291	4.64925e-09		ENSMUSG00000054823	Nsd3	1	0.276603	0.000142203
ENSMUSG00000004642	Slbp	-1	-0.41512	0.00540065		ENSMUSG00000024782	Ak3	1	0.507504	0.000273976		ENSMUSG00000030865	Chp2	1	2.4379	1.64344e-09		ENSMUSG00000020522	Mfap3	-1	-0.370263	0.0155782														ENSMUSG00000097039	Pvt1	1	0.906556	4.93926e-09		ENSMUSG00000097166	9330179D12Rik	-1	-0.980927	0.000151502
ENSMUSG00000051617	Krt9	1	1.69197	0.00540421		ENSMUSG00000035198	Tubg1	-1	-0.325425	0.000322512		ENSMUSG00000109366	Gm44698	1	2.30903	1.70024e-09		ENSMUSG00000042082	Arsb	1	0.269119	0.0155882														ENSMUSG00000001773	Folh1	1	1.72429	6.51192e-09		ENSMUSG00000109408	A930037H05Rik	1	0.913551	0.000159465
ENSMUSG00000036469	Marchf1	-1	-0.816389	0.00544066		ENSMUSG00000001227	Sema6b	-1	-0.419207	0.000333951		ENSMUSG00000059772	Slx1b	1	0.734628	1.75773e-09		ENSMUSG00000097974	Gm10605	1	0.801642	0.0164464														ENSMUSG00000028479	Gne	-1	-0.510175	6.63376e-09		ENSMUSG00000035835	Plppr3	-1	-0.513527	0.00015993
ENSMUSG00000057058	Skap1	-1	-1.42363	0.00544134		ENSMUSG00000100147	1700047M11Rik	1	1.84517	0.00033837		ENSMUSG00000037139	Myom3	-1	-5.15735	2.12407e-09		ENSMUSG00000066892	Fbxl12	-1	-0.391166	0.0172798														ENSMUSG00000025192	Entpd7	1	0.756298	6.67084e-09		ENSMUSG00000039531	Zup1	-1	-0.76202	0.000164008
ENSMUSG00000094497	Gm8210	1	4.01066	0.00558903		ENSMUSG00000067274	Rplp0	1	0.83419	0.000347181		ENSMUSG00000025158	Rfng	-1	-0.629022	2.16378e-09		ENSMUSG00000022883	Robo1	-1	-0.503927	0.0174402														ENSMUSG00000093579	Gm20036	1	3.17509	7.0174e-09		ENSMUSG00000021578	Ccdc127	1	0.391369	0.000175051
ENSMUSG00000059602	Syn3	1	0.448967	0.00567413		ENSMUSG00000036845	Lin37	-1	-0.345531	0.000351118		ENSMUSG00000045055	Rpsa-ps2	1	5.12467	2.5436e-09		ENSMUSG00000048483	Zdhhc22	1	0.75058	0.0175998														ENSMUSG00000066643	Wdr35	1	0.683628	7.51115e-09		ENSMUSG00000108778	Gm20083	1	2.69854	0.000183862
ENSMUSG00000117592	Gm46603	-1	-1.76181	0.00569448		ENSMUSG00000063576	Klhdc3	-1	-0.282652	0.000360694		ENSMUSG00000113856	Gm10790	-1	-5.27144	2.5538e-09		ENSMUSG00000043895	S1pr2	-1	-0.686536	0.0186358														ENSMUSG00000024292	Cyp4f14	-1	-4.19063	7.61065e-09		ENSMUSG00000021686	Ap3b1	-1	-0.648614	0.000195072
ENSMUSG00000054942	Miga1	1	0.269404	0.00574788		ENSMUSG00000027533	Fabp5	1	0.459715	0.000385126		ENSMUSG00000025133	Ints4	-1	-0.509002	2.57407e-09		ENSMUSG00000047415	Gpr68	1	0.897572	0.0205701														ENSMUSG00000024588	Fech	1	0.367859	9.60977e-09		ENSMUSG00000026193	Fn1	-1	-0.782002	0.000196786
ENSMUSG00000042589	Cux2	-1	-0.872755	0.00580188		ENSMUSG00000004891	Nes	1	0.81521	0.000393978		ENSMUSG00000017664	Slc35c2	1	0.472642	2.69974e-09		ENSMUSG00000030287	Itpr2	-1	-0.367006	0.0217615														ENSMUSG00000046111	Cep295	1	0.622225	9.82382e-09		ENSMUSG00000004018	Fancl	1	0.578457	0.000219601
ENSMUSG00000020109	Dnajb12	1	0.244674	0.00582039		ENSMUSG00000074896	Ifit3	1	2.26755	0.000395622		ENSMUSG00000003824	Syce2	1	2.25059	2.88798e-09		ENSMUSG00000036398	Ppp1r11	1	0.229023	0.0218878														ENSMUSG00000040818	Dennd6a	-1	-0.443974	1.00158e-08		ENSMUSG00000044811	Cd300c2	-1	-2.05921	0.000220472
ENSMUSG00000018428	Akap1	1	0.49446	0.00583219		ENSMUSG00000031480	Thsd1	1	0.772177	0.000423704		ENSMUSG00000101249	Gm29216	1	3.67994	3.48485e-09		ENSMUSG00000023977	Ubr2	-1	-0.163396	0.0222537														ENSMUSG00000115311	Gm35823	-1	-2.05362	1.01832e-08		ENSMUSG00000102644	Thap6	-1	-1.03997	0.000225867
ENSMUSG00000028974	Dffa	-1	-0.48125	0.00598904		ENSMUSG00000021585	Cast	1	1.00284	0.000426306		ENSMUSG00000091639	Gm3756	1	3.61724	3.88838e-09		ENSMUSG00000026565	Pou2f1	-1	-0.273676	0.0246341														ENSMUSG00000032688	Malt1	1	1.34921	1.02169e-08		ENSMUSG00000026154	Sdhaf4	1	0.640469	0.000237833
ENSMUSG00000000631	Myo18a	1	0.226707	0.0060563		ENSMUSG00000104674	Gm42756	1	3.87924	0.000432897		ENSMUSG00000047656	Trpt1	1	0.827739	4.05694e-09		ENSMUSG00000114953	4930519K11Rik	1	0.8841	0.0254792														ENSMUSG00000047342	Zfp286	-1	-0.847903	1.04683e-08		ENSMUSG00000032563	Mrpl3	-1	-0.414696	0.000245496
ENSMUSG00000029076	Sdf4	1	0.278872	0.00606906		ENSMUSG00000027236	Eif3j1	1	0.95116	0.000444844		ENSMUSG00000053870	Fpgt	-1	-0.90403	4.3146e-09		ENSMUSG00000024387	Csnk2b	1	0.155021	0.0269839														ENSMUSG00000034453	Polr3b	1	0.706591	1.36172e-08		ENSMUSG00000097040	2610316D01Rik	1	0.783541	0.000246939
ENSMUSG00000033326	Kdm4a	1	0.175407	0.0060815		ENSMUSG00000022899	Slc15a2	-1	-0.962416	0.000460586		ENSMUSG00000074194	Zfp791	1	0.892356	5.32701e-09		ENSMUSG00000097520	4930488L21Rik	-1	-1.01274	0.0278457														ENSMUSG00000021013	Ttc8	1	0.619338	1.43551e-08		ENSMUSG00000020091	Eif4ebp2	1	0.298985	0.000247975
ENSMUSG00000024201	Kdm4b	1	0.541877	0.00639317		ENSMUSG00000025027	Xpnpep1	-1	-0.335288	0.000468714		ENSMUSG00000026730	Pter	-1	-4.11604	5.97632e-09		ENSMUSG00000053414	Hunk	1	0.49777	0.0299201														ENSMUSG00000101892	9130401M01Rik	-1	-1.11721	1.4728e-08		ENSMUSG00000033233	Trim45	1	0.495582	0.000290054
ENSMUSG00000028656	Cap1	1	0.508383	0.00639322		ENSMUSG00000034617	Mtrr	-1	-0.454209	0.000482793		ENSMUSG00000047909	Ankrd16	1	1.0039	6.52147e-09		ENSMUSG00000059482	Cfap418	1	0.283536	0.0302667														ENSMUSG00000026926	Pmpca	-1	-0.385584	1.78149e-08		ENSMUSG00000039496	Cdnf	-1	-1.21595	0.000318154
ENSMUSG00000085586	Gm11613	1	1.31677	0.00661716		ENSMUSG00000029797	Sspo	1	1.84597	0.00048781		ENSMUSG00000062861	Zfp28	-1	-1.07674	6.55222e-09		ENSMUSG00000031508	Ankrd10	-1	-0.329354	0.0310675														ENSMUSG00000000711	Rab5b	-1	-0.311035	1.86891e-08		ENSMUSG00000053347	Zfp943	-1	-0.620408	0.000331702
ENSMUSG00000006127	Inpp5k	1	0.19237	0.00661971		ENSMUSG00000007021	Syngr3	-1	-0.410108	0.000488301		ENSMUSG00000028128	F3	1	0.894233	6.63755e-09																				ENSMUSG00000027848	Olfml3	-1	-2.05445	1.90695e-08		ENSMUSG00000089997	1810020O05Rik	1	1.87882	0.000360583
ENSMUSG00000020827	Mink1	1	0.418278	0.00681344		ENSMUSG00000104494	Gm37111	1	2.38922	0.000491064		ENSMUSG00000050410	Tcf19	1	1.62137	6.90603e-09																				ENSMUSG00000047867	Gimap6	-1	-2.58588	2.03021e-08		ENSMUSG00000021891	Mettl6	-1	-0.543905	0.000374558
ENSMUSG00000013465	Nelfb	-1	-0.407292	0.0068938		ENSMUSG00000036181	H1f2	1	1.27697	0.000507942		ENSMUSG00000097885	5031434O11Rik	-1	-2.16069	7.1212e-09																				ENSMUSG00000117729	Gm5242	-1	-2.04817	2.42827e-08		ENSMUSG00000025224	Gbf1	1	0.260111	0.000387694
ENSMUSG00000030469	Zfp719	-1	-0.305424	0.00693936		ENSMUSG00000051675	Trim32	-1	-0.333256	0.000512169		ENSMUSG00000085282	Gm15663	-1	-1.34665	7.15261e-09																				ENSMUSG00000038215	Cep44	1	0.670982	2.54082e-08		ENSMUSG00000021079	Timm9	1	0.343933	0.000439469
ENSMUSG00000102869	Norad	1	0.423881	0.00710438		ENSMUSG00000032803	Cdv3	1	0.307593	0.000516826		ENSMUSG00000051212	Gpr183	-1	-2.14168	7.79664e-09																				ENSMUSG00000028621	Cyb5rl	1	0.92883	2.75199e-08		ENSMUSG00000024190	Dusp1	1	0.824269	0.00045969
ENSMUSG00000032437	Stt3b	-1	-0.210412	0.00723344		ENSMUSG00000034158	Lrrc58	1	0.306561	0.000533512		ENSMUSG00000073485	H3f3aos	1	2.23543	8.04678e-09																				ENSMUSG00000027133	Nop10	1	0.675567	2.91496e-08		ENSMUSG00000018008	Cyth4	-1	-0.846759	0.000465797
ENSMUSG00000026156	B3gat2	-1	-0.804062	0.00724478		ENSMUSG00000024050	Wiz	-1	-0.328522	0.000538587		ENSMUSG00000034587	8430429K09Rik	-1	-4.02617	9.60988e-09																				ENSMUSG00000020658	Efr3b	1	0.635592	3.083e-08		ENSMUSG00000025323	Sp4	1	0.293522	0.000478511
ENSMUSG00000020785	Camkk1	1	0.438846	0.00744751		ENSMUSG00000025666	Tmem47	1	0.541276	0.000539571		ENSMUSG00000097383	1500026H17Rik	1	2.01327	1.02557e-08																				ENSMUSG00000050708	Ftl1	-1	-1.53431	3.15518e-08		ENSMUSG00000085433	Gm16001	-1	-2.13799	0.000485529
ENSMUSG00000001467	Cyp51	-1	-0.488993	0.00745079		ENSMUSG00000005442	Cic	-1	-0.28295	0.000555172		ENSMUSG00000078866	Zfp970	1	1.34069	1.02813e-08																				ENSMUSG00000006423	Steep1	-1	-0.451958	3.38092e-08		ENSMUSG00000097715	Gpr137b-ps	-1	-2.52328	0.000494713
ENSMUSG00000022103	Gfra2	-1	-0.998815	0.00754383		ENSMUSG00000007036	Abhd16a	-1	-0.237646	0.000565569		ENSMUSG00000105230	Gm42433	-1	-1.23845	1.18142e-08																				ENSMUSG00000043885	Slc36a4	1	0.661152	3.44803e-08		ENSMUSG00000104950	4833413G10Rik	-1	-0.909209	0.000559663
ENSMUSG00000084349	Rpl3-ps1	1	2.20942	0.00755099		ENSMUSG00000068740	Celsr2	-1	-0.432815	0.000575208		ENSMUSG00000079144	A130010J15Rik	-1	-0.988371	1.2416e-08																				ENSMUSG00000113662	Gm35558	1	1.31494	3.65491e-08		ENSMUSG00000041483	Zfp281	1	0.287686	0.000560133
ENSMUSG00000032059	Alg9	-1	-0.340416	0.00758696		ENSMUSG00000028790	Khdrbs1	1	0.266781	0.000590493		ENSMUSG00000036560	Lgi4	1	1.14027	1.37165e-08																				ENSMUSG00000046879	Irgm1	-1	-2.09176	3.87068e-08		ENSMUSG00000002109	Ddb2	-1	-0.765626	0.000576548
ENSMUSG00000022195	6030458C11Rik	1	0.551471	0.00767468		ENSMUSG00000024726	Carnmt1	1	0.686481	0.000609304		ENSMUSG00000044258	Ctla2a	1	2.3948	1.61633e-08																				ENSMUSG00000095362	Gm14325	-1	-1.48591	4.02527e-08		ENSMUSG00000111594	Gm3365	-1	-1.43221	0.000598751
ENSMUSG00000058388	Phtf1	-1	-0.939336	0.00771745		ENSMUSG00000028919	Arhgef19	1	1.43392	0.000614076		ENSMUSG00000027456	Sdcbp2	1	1.44499	1.75028e-08																				ENSMUSG00000040621	Gemin8	-1	-0.746895	4.17804e-08		ENSMUSG00000020175	Rab36	-1	-0.58474	0.000626578
ENSMUSG00000046191	Pcdhb20	1	0.678579	0.00772121		ENSMUSG00000074925	Ptar1	1	0.455526	0.000639394		ENSMUSG00000102336	Gm37233	-1	-6.08752	1.81466e-08																				ENSMUSG00000024114	Prss41	-1	-5.56409	4.30366e-08		ENSMUSG00000000296	Tpd52l1	-1	-1.09813	0.000627426
ENSMUSG00000109714	Gm35021	1	3.72364	0.00772572		ENSMUSG00000020737	Jpt1	-1	-0.558807	0.000686056		ENSMUSG00000084790	Gm15879	-1	-1.26527	1.95253e-08																				ENSMUSG00000058656	Samd12	-1	-1.08467	4.46366e-08		ENSMUSG00000065990	Aurkaip1	-1	-0.495161	0.000663463
ENSMUSG00000025373	Rnf41	-1	-0.347805	0.00772918		ENSMUSG00000033423	Eri3	-1	-0.274542	0.000702065		ENSMUSG00000029131	Dnajb6	-1	-0.532409	2.38358e-08																				ENSMUSG00000038704	Aspdh	1	1.39606	4.75589e-08		ENSMUSG00000052512	Nav2	1	0.341028	0.000691209
ENSMUSG00000031530	Dusp4	-1	-0.846257	0.00778095		ENSMUSG00000034317	Trim59	1	1.5216	0.000708752		ENSMUSG00000032215	Rsl24d1	-1	-0.770805	2.49592e-08																				ENSMUSG00000071796	6820431F20Rik	1	2.48564	5.17408e-08		ENSMUSG00000040123	Zmym5	-1	-0.407889	0.000695678
ENSMUSG00000026999	Nup35	1	0.855894	0.0079476		ENSMUSG00000048280	Zfp738	1	1.53064	0.000724863		ENSMUSG00000090235	Gm16244	1	2.75366	2.9139e-08																				ENSMUSG00000070282	3000002C10Rik	-1	-1.70612	5.29551e-08		ENSMUSG00000037820	Tgm2	-1	-0.800162	0.000702479
ENSMUSG00000047821	Trim16	1	1.11934	0.0081261		ENSMUSG00000103088	Pcdhgb6	1	0.804149	0.000752921		ENSMUSG00000036160	Surf6	1	0.534473	2.92732e-08																				ENSMUSG00000028309	Rnf20	-1	-0.618666	5.47007e-08		ENSMUSG00000045211	Nudt18	-1	-0.510817	0.000740983
ENSMUSG00000021721	Htr1a	-1	-1.0462	0.00813592		ENSMUSG00000021973	Micu2	1	0.432174	0.000759606		ENSMUSG00000085837	Kcnmb4os2	1	1.87581	2.94998e-08																				ENSMUSG00000078161	Erich3	1	0.947303	5.70464e-08		ENSMUSG00000116632	Magef1	-1	-0.742253	0.000747878
ENSMUSG00000048163	Selplg	-1	-0.583096	0.00827256		ENSMUSG00000044676	Zfp612	-1	-0.524927	0.000772695		ENSMUSG00000078495	Zfp984	-1	-4.82327	3.03831e-08																				ENSMUSG00000079435	Rpl36a	-1	-0.545522	6.19132e-08		ENSMUSG00000002274	Metrn	-1	-1.14792	0.000761204
ENSMUSG00000079414	Gm11110	1	1.60838	0.00836165		ENSMUSG00000030811	Fbxl19	-1	-0.318673	0.000777729		ENSMUSG00000022219	Cideb	-1	-5.74819	3.72951e-08																				ENSMUSG00000014551	Mrps25	1	0.610028	6.52396e-08		ENSMUSG00000030058	Copg1	-1	-0.29788	0.000790504
ENSMUSG00000025813	Homer2	-1	-0.649698	0.0084402		ENSMUSG00000021144	Mta1	-1	-0.199171	0.000780024		ENSMUSG00000037349	Nudt22	1	0.962671	3.87926e-08																				ENSMUSG00000027952	Pmvk	1	0.749313	6.75626e-08		ENSMUSG00000055660	Mettl4	1	0.44518	0.000865909
ENSMUSG00000026188	Tmem169	-1	-0.457073	0.00852385		ENSMUSG00000039262	Prrc2b	-1	-0.236068	0.000795748		ENSMUSG00000026126	Ptpn18	1	2.03868	3.98718e-08																				ENSMUSG00000078861	Zfp931	-1	-0.81965	6.9652e-08		ENSMUSG00000037573	Tob1	1	0.436292	0.000876865
ENSMUSG00000015143	Actn1	1	0.706299	0.00852398		ENSMUSG00000039850	Endov	-1	-0.305896	0.000806973		ENSMUSG00000035575	Utp6	-1	-0.501518	4.00711e-08																				ENSMUSG00000031683	Lsm6	-1	-0.572033	7.38988e-08		ENSMUSG00000073236	2500004C02Rik	-1	-1.00998	0.0008838
ENSMUSG00000027466	Rbck1	1	0.500669	0.00853766		ENSMUSG00000070315	4930581F22Rik	1	1.06266	0.000827595		ENSMUSG00000025484	Bet1l	-1	-0.605652	4.05247e-08																				ENSMUSG00000047221	Fam185a	-1	-1.08554	7.98227e-08		ENSMUSG00000037851	Iars	1	0.332476	0.000915656
ENSMUSG00000029722	Agfg2	1	0.529172	0.00868138		ENSMUSG00000103183	Gm37090	1	2.70059	0.000831896		ENSMUSG00000072235	Tuba1a	-1	-1.15584	5.15442e-08																				ENSMUSG00000027774	Gfm1	1	0.392301	8.87623e-08		ENSMUSG00000014606	Slc25a11	-1	-0.282584	0.000958564
ENSMUSG00000115099	1700087I21Rik	1	1.53065	0.0087716		ENSMUSG00000022548	Apod	1	2.13737	0.000836581		ENSMUSG00000031949	Adat1	-1	-1.11333	6.04093e-08																				ENSMUSG00000087574	C030037D09Rik	1	0.891802	9.78006e-08		ENSMUSG00000020092	Pald1	-1	-0.63448	0.00100861
ENSMUSG00000021180	Rps6ka5	1	0.599478	0.00889159		ENSMUSG00000037773	Pced1a	-1	-0.373805	0.000874633		ENSMUSG00000030934	Oat	1	0.444032	6.22462e-08																				ENSMUSG00000097881	Celrr	-1	-1.40175	9.82738e-08		ENSMUSG00000021932	Rnaseh2b	-1	-0.845304	0.00104107
ENSMUSG00000002731	Prkra	-1	-0.46977	0.00909782		ENSMUSG00000036402	Gng12	1	0.337607	0.000903164		ENSMUSG00000057036	Gm7536	-1	-1.80119	6.508e-08																				ENSMUSG00000086784	Isoc2a	-1	-1.51463	1.01223e-07		ENSMUSG00000020085	Aifm2	-1	-0.973646	0.00105362
ENSMUSG00000010277	2610507B11Rik	1	0.186093	0.00920311		ENSMUSG00000033862	Cdk10	-1	-0.296575	0.000923832		ENSMUSG00000062822	4833420G17Rik	-1	-2.10634	7.01518e-08																				ENSMUSG00000063087	Gm10125	1	1.40363	1.01734e-07		ENSMUSG00000034487	Poglut3	-1	-0.617076	0.0011076
ENSMUSG00000028943	Espn	-1	-1.55304	0.00922325		ENSMUSG00000025766	D3Ertd751e	1	0.564871	0.00092535		ENSMUSG00000035121	Neil2	-1	-2.11672	7.20863e-08																				ENSMUSG00000021810	Ecd	-1	-0.88225	1.04025e-07		ENSMUSG00000033099	Nol12	1	0.302426	0.00118808
ENSMUSG00000034324	Tmem132c	-1	-0.870596	0.00941688		ENSMUSG00000024160	Spsb3	1	0.37959	0.000937921		ENSMUSG00000034848	Ttc21b	-1	-0.687488	7.23757e-08																				ENSMUSG00000001123	Lgals9	-1	-1.62224	1.04755e-07		ENSMUSG00000020657	Dnajc27	-1	-0.321167	0.00121645
ENSMUSG00000026489	Coq8a	1	0.406725	0.0095484		ENSMUSG00000021302	Ggps1	1	0.364891	0.000938956		ENSMUSG00000085665	Gm12059	-1	-3.33487	8.38945e-08																				ENSMUSG00000053740	Gm6457	1	5.01563	1.08406e-07		ENSMUSG00000103047	Gm37310	-1	-1.47756	0.0012459
ENSMUSG00000025198	Erlin1	1	0.498282	0.00971705		ENSMUSG00000054737	Zfp182	1	0.678526	0.000967565		ENSMUSG00000026678	Rgs5	-1	-1.07083	8.78708e-08																				ENSMUSG00000099881	2810013P06Rik	-1	-1.65267	1.12828e-07		ENSMUSG00000035711	Dok3	1	0.942443	0.00125481
ENSMUSG00000045648	Vwc2l	-1	-0.892801	0.00982335		ENSMUSG00000024816	Frmd8	1	1.14289	0.000970219		ENSMUSG00000041147	Brca2	1	0.977309	9.18372e-08																				ENSMUSG00000068523	Gng5	-1	-1.04489	1.15583e-07		ENSMUSG00000044986	Tst	-1	-0.671673	0.00127097
ENSMUSG00000015087	Rabl6	1	0.281889	0.00991593		ENSMUSG00000017221	Psmd3	-1	-0.207701	0.000970687		ENSMUSG00000022195	6030458C11Rik	-1	-0.809314	1.01863e-07																				ENSMUSG00000035150	Eif2s3x	1	0.397544	1.18819e-07		ENSMUSG00000058571	Gpc6	1	0.586006	0.00129958
ENSMUSG00000104026	Gm37212	1	1.8055	0.0101024		ENSMUSG00000051579	Tceal8	1	0.332622	0.000979062		ENSMUSG00000097093	C330013E15Rik	-1	-2.43191	1.14823e-07																				ENSMUSG00000045932	Ifit2	1	1.33192	1.22044e-07		ENSMUSG00000020444	Guk1	-1	-0.491125	0.00132818
ENSMUSG00000020843	Timm22	1	0.345212	0.0102196		ENSMUSG00000024937	Ehbp1l1	-1	-0.564475	0.00100088		ENSMUSG00000024833	Pola2	-1	-1.00825	1.14881e-07																				ENSMUSG00000025158	Rfng	1	0.536485	1.24106e-07		ENSMUSG00000028889	Yrdc	-1	-0.361464	0.00135279
ENSMUSG00000044534	Ackr2	1	1.96388	0.0103114		ENSMUSG00000028782	Adgrb2	-1	-0.411946	0.00100606		ENSMUSG00000117698	BC037704	1	1.28929	1.2251e-07																				ENSMUSG00000030780	Rusf1	-1	-1.2665	1.43956e-07		ENSMUSG00000008683	Rps15a	-1	-0.546459	0.00137496
ENSMUSG00000018040	Rrp7a	1	0.281669	0.0103832		ENSMUSG00000047216	Cdh19	1	1.4893	0.00102692		ENSMUSG00000035642	Aamdc	-1	-0.761035	1.33654e-07																				ENSMUSG00000102483	Catspere1	1	4.29007	1.48993e-07		ENSMUSG00000049488	Tmem67	1	0.516611	0.00147519
ENSMUSG00000021209	Ppp4r4	1	0.67529	0.0105256		ENSMUSG00000108621	Gm33989	1	0.70874	0.00103628		ENSMUSG00000023367	Tmem176a	1	0.932544	1.41697e-07																				ENSMUSG00000087177	E130307A14Rik	-1	-1.35681	1.59368e-07		ENSMUSG00000003545	Fosb	1	0.769153	0.00147722
ENSMUSG00000029621	Arpc1a	1	0.250852	0.0105353		ENSMUSG00000068854	H2bc21	1	0.808079	0.00103842		ENSMUSG00000105345	BC030343	-1	-1.42123	1.71556e-07																				ENSMUSG00000067873	Htatsf1	-1	-0.356175	1.62338e-07		ENSMUSG00000040624	Plekhg1	-1	-1.73537	0.0014873
ENSMUSG00000000827	Tpd52l2	1	0.188911	0.0107428		ENSMUSG00000029060	Mib2	-1	-0.293174	0.00112491		ENSMUSG00000054893	Zfp667	-1	-0.672914	1.92629e-07																				ENSMUSG00000015083	C8g	1	1.56165	1.75498e-07		ENSMUSG00000036949	Slc39a12	-1	-0.610117	0.00150039
ENSMUSG00000114045	Gm34220	1	0.694408	0.0109706		ENSMUSG00000035960	Apex1	-1	-0.323099	0.00115186		ENSMUSG00000030056	Isy1	-1	-0.680556	1.95832e-07																				ENSMUSG00000086714	0610009E02Rik	1	1.61051	1.90311e-07		ENSMUSG00000031904	Slc7a6	1	0.361746	0.00150447
ENSMUSG00000046378	Asphd1	1	0.308491	0.0110081		ENSMUSG00000067369	Trmt2b	1	0.894769	0.00116033		ENSMUSG00000034424	Gcsh	-1	-0.85917	2.03866e-07																				ENSMUSG00000031949	Adat1	1	1.1111	1.94771e-07		ENSMUSG00000023088	Abcc1	-1	-0.475787	0.00166978
ENSMUSG00000004849	Ap1s1	1	0.421004	0.0110799		ENSMUSG00000104346	Pcdhga3	1	0.862481	0.00116347		ENSMUSG00000053128	Rnf26	-1	-1.46649	2.301e-07																				ENSMUSG00000022768	Ccdc116	-1	-1.13206	1.99491e-07		ENSMUSG00000022992	Kansl2	-1	-0.251339	0.00182151
ENSMUSG00000050272	Dscam	-1	-0.675452	0.011116		ENSMUSG00000097141	Gm10524	1	1.72537	0.00119258		ENSMUSG00000026035	Ppil3	-1	-0.571307	2.50825e-07																				ENSMUSG00000102533	Gm37226	-1	-2.15494	2.13544e-07		ENSMUSG00000031860	Pbx4	1	0.532635	0.00183994
ENSMUSG00000003824	Syce2	-1	-1.43925	0.011159		ENSMUSG00000007987	Ift22	-1	-0.423241	0.00123457		ENSMUSG00000025898	Cwf19l2	1	0.769415	2.9927e-07																				ENSMUSG00000079043	Fastkd5	-1	-1.35473	2.25544e-07		ENSMUSG00000042439	Zfp532	1	0.200661	0.00193386
ENSMUSG00000041605	Inava	-1	-0.528792	0.0112022		ENSMUSG00000073411	H2-D1	1	1.31361	0.00125312		ENSMUSG00000052557	Gan	-1	-0.56578	3.49444e-07																				ENSMUSG00000034471	Caskin2	1	0.733225	2.2932e-07		ENSMUSG00000050555	Hyls1	1	0.576159	0.00194148
ENSMUSG00000052675	Zfp112	1	0.386126	0.0113165		ENSMUSG00000028476	Reck	1	0.763817	0.00131188		ENSMUSG00000029464	Gpn3	1	0.748142	3.78334e-07																				ENSMUSG00000103677	Pcdhga4	-1	-1.19061	2.44879e-07		ENSMUSG00000055150	Zfp78	-1	-0.557382	0.00194232
ENSMUSG00000040653	Ppp1r14c	-1	-0.717965	0.0113522		ENSMUSG00000003617	Cp	1	1.10625	0.00131932		ENSMUSG00000039804	Ncoa5	-1	-0.385885	4.03423e-07																				ENSMUSG00000015542	Nat9	-1	-0.814778	2.57993e-07		ENSMUSG00000019948	Actr6	-1	-0.331895	0.00194548
ENSMUSG00000016018	Mtrex	1	0.323357	0.0113538		ENSMUSG00000079659	Tmem243	1	0.571082	0.0013579		ENSMUSG00000021650	Ptcd2	-1	-0.480765	4.45258e-07																				ENSMUSG00000091864	Gm17102	-1	-2.9683	2.65483e-07		ENSMUSG00000043391	2510009E07Rik	-1	-0.52203	0.00196345
ENSMUSG00000027568	Ntsr1	-1	-0.994264	0.0116402		ENSMUSG00000055493	Epm2a	-1	-0.403807	0.00139676		ENSMUSG00000024309	Pfdn6	-1	-0.480332	4.59185e-07																				ENSMUSG00000040652	Oaz2	-1	-0.446298	2.73519e-07		ENSMUSG00000073647	Gm10557	-1	-1.94954	0.00204916
ENSMUSG00000058446	Znrf2	-1	-0.399384	0.0116459		ENSMUSG00000020154	Ptprb	1	0.554596	0.00140134		ENSMUSG00000064284	Cdpf1	1	1.02465	4.67522e-07																				ENSMUSG00000030611	Mrps11	-1	-0.649412	2.73696e-07		ENSMUSG00000068250	Amn1	-1	-0.424374	0.00215256
ENSMUSG00000085565	Gm15721	1	1.05591	0.0119199		ENSMUSG00000038507	Parp12	1	1.07776	0.0014532		ENSMUSG00000028706	Nsun4	-1	-0.546363	4.77037e-07																				ENSMUSG00000100891	2810049E08Rik	-1	-2.22133	2.89811e-07		ENSMUSG00000043998	Mgat2	1	0.217344	0.00215447
ENSMUSG00000039354	Smarcal1	1	0.195647	0.0119234		ENSMUSG00000020077	Srgn	1	0.792985	0.00145762		ENSMUSG00000072847	A530017D24Rik	-1	-0.598873	5.31504e-07																				ENSMUSG00000007570	Fance	-1	-0.733594	2.94462e-07		ENSMUSG00000072082	Ccnf	1	0.650285	0.00216118
ENSMUSG00000100417	Gm28578	1	0.664531	0.011961		ENSMUSG00000006740	Kif5b	1	0.576283	0.00150732		ENSMUSG00000020366	Mapk9	1	0.368403	5.47704e-07																				ENSMUSG00000042389	Tsen2	1	0.554035	3.21692e-07		ENSMUSG00000061650	Med9	-1	-0.370055	0.0021711
ENSMUSG00000032126	Hmbs	1	0.47557	0.0119636		ENSMUSG00000024393	Prrc2a	-1	-0.230301	0.00153286		ENSMUSG00000042641	Rgsl1	-1	-3.49953	6.27941e-07																				ENSMUSG00000110404	Rnf223	1	1.8867	3.29367e-07		ENSMUSG00000086877	A230072C01Rik	1	0.806612	0.0022116
ENSMUSG00000043557	Mdga1	-1	-0.648674	0.0121353		ENSMUSG00000022228	Zscan26	1	0.32456	0.0015522		ENSMUSG00000044475	Ascc1	-1	-0.738826	7.02358e-07																				ENSMUSG00000066652	Lefty2	1	3.96133	3.71303e-07		ENSMUSG00000098112	Bin2	-1	-0.814834	0.00222796
ENSMUSG00000052957	Gas1	-1	-0.659405	0.0122782		ENSMUSG00000086600	C030005K06Rik	1	1.80009	0.0015742		ENSMUSG00000091476	Catspere2	-1	-2.25559	7.67873e-07																				ENSMUSG00000030834	Abcc6	1	1.85658	3.78045e-07		ENSMUSG00000003458	Ncstn	-1	-0.211026	0.00237847
ENSMUSG00000022075	Rhobtb2	1	0.651414	0.012355		ENSMUSG00000022159	Rab2b	-1	-0.238837	0.00158715		ENSMUSG00000066442	Mthfs	1	2.27307	7.83033e-07																				ENSMUSG00000052616	Terb1	1	1.86145	4.04715e-07		ENSMUSG00000020108	Ddit4	1	0.635673	0.00240961
ENSMUSG00000022324	Matn2	-1	-1.35309	0.0123962		ENSMUSG00000050229	Pigm	1	0.368801	0.00160335		ENSMUSG00000099980	Gm5619	1	5.87267	7.84343e-07																				ENSMUSG00000074862	BC025920	-1	-3.82255	4.14454e-07		ENSMUSG00000109366	Gm44698	-1	-1.71051	0.0024233
ENSMUSG00000052374	Actn2	1	1.51695	0.0124478		ENSMUSG00000097277	2900076A07Rik	-1	-0.77523	0.00161496		ENSMUSG00000046836	Brox	-1	-0.400825	8.30299e-07																				ENSMUSG00000010529	Gm266	1	1.47964	4.51073e-07		ENSMUSG00000059883	Irak4	-1	-1.01398	0.00242451
ENSMUSG00000022558	Mroh1	-1	-0.457562	0.012633		ENSMUSG00000006154	Eps8l1	1	2.39788	0.00162206		ENSMUSG00000052914	Cyp2j6	1	0.876743	1.03393e-06																				ENSMUSG00000035941	Ibtk	-1	-0.584307	4.99446e-07		ENSMUSG00000028106	Rprd2	1	0.243217	0.0025168
ENSMUSG00000038612	Mcl1	-1	-0.218381	0.0127929		ENSMUSG00000026687	Aldh9a1	1	0.423691	0.00164597		ENSMUSG00000114780	AI197445	-1	-5.05925	1.03604e-06																				ENSMUSG00000004285	Atp6v1f	-1	-0.512905	5.23315e-07		ENSMUSG00000006134	Crkl	1	0.231101	0.00255377
ENSMUSG00000040219	Ttc12	1	0.897071	0.013079		ENSMUSG00000026946	Nmi	1	0.90944	0.00165082		ENSMUSG00000034868	Myl12b	-1	-1.13287	1.03921e-06																				ENSMUSG00000040795	Iqcc	-1	-0.856829	5.63649e-07		ENSMUSG00000048022	Tmem229a	-1	-0.693799	0.00256302
ENSMUSG00000107096	Gm43597	1	0.419059	0.0130908		ENSMUSG00000033417	Cacul1	1	0.409753	0.0017088		ENSMUSG00000031171	Ftsj1	-1	-0.454812	1.04365e-06																				ENSMUSG00000039715	Dync2i2	1	0.668702	6.22281e-07		ENSMUSG00000000958	Slc7a7	-1	-0.950623	0.00258152
ENSMUSG00000003575	Crtc1	1	0.324116	0.0131858		ENSMUSG00000033713	Foxn3	1	0.735524	0.00171225		ENSMUSG00000063457	Rps15	-1	-0.689494	1.10896e-06																				ENSMUSG00000069516	Lyz2	-1	-3.9785	7.01202e-07		ENSMUSG00000038286	Bphl	1	0.648855	0.00267842
ENSMUSG00000047307	Pcdhb13	1	0.796824	0.0132339		ENSMUSG00000027907	S100a11	1	1.58883	0.00173897		ENSMUSG00000006649	Nphs1	-1	-2.61202	1.27402e-06																				ENSMUSG00000110702	Gm45767	-1	-2.18259	7.89927e-07		ENSMUSG00000028494	Plin2	-1	-1.06122	0.00278457
ENSMUSG00000053226	Dand5	-1	-0.339302	0.0139505		ENSMUSG00000060802	B2m	1	0.779278	0.00174059		ENSMUSG00000087479	Gm16835	-1	-1.1321	1.30444e-06																				ENSMUSG00000029388	Eif2b1	1	0.462659	7.91389e-07		ENSMUSG00000038141	Tmem181a	-1	-0.885732	0.00286033
ENSMUSG00000052296	Ppp6r1	1	0.203711	0.0139815		ENSMUSG00000036819	Jmjd4	-1	-0.37914	0.00174767		ENSMUSG00000004127	Trmt10a	-1	-1.36633	1.35536e-06																				ENSMUSG00000050043	Tmx2	-1	-0.404123	8.43932e-07		ENSMUSG00000090698	Apold1	1	1.14808	0.00286267
ENSMUSG00000027134	Lpcat4	1	0.478659	0.0140802		ENSMUSG00000020898	Ctc1	-1	-0.279245	0.0017493		ENSMUSG00000025894	Aasdhppt	-1	-0.555836	1.54547e-06																				ENSMUSG00000027318	Adam33	1	2.35579	8.63229e-07		ENSMUSG00000028673	Fuca1	-1	-0.556924	0.00286466
ENSMUSG00000027652	Ralgapb	1	0.197514	0.0142496		ENSMUSG00000032641	Gpr19	-1	-0.388005	0.00177308		ENSMUSG00000038302	Afg1l	-1	-0.715867	1.5741e-06																				ENSMUSG00000061479	Snrpa	-1	-0.48653	8.69968e-07		ENSMUSG00000031596	Slc7a2	-1	-0.8191	0.0029101
ENSMUSG00000058620	Adra2b	1	2.02661	0.0143576		ENSMUSG00000052926	Rnaseh2a	-1	-0.340796	0.0017818		ENSMUSG00000104394	Gm37254	-1	-1.86272	1.59875e-06																				ENSMUSG00000027080	Med19	-1	-0.391543	8.87132e-07		ENSMUSG00000078427	Sarnp	-1	-0.387371	0.00295155
ENSMUSG00000024120	Lrpprc	-1	-0.243762	0.0145046		ENSMUSG00000037860	Aim2	1	1.17208	0.00179715		ENSMUSG00000020891	Alox8	1	1.96722	1.62785e-06																				ENSMUSG00000061882	Ccdc62	-1	-2.7243	8.87808e-07		ENSMUSG00000028758	Kif17	-1	-0.855973	0.00296631
ENSMUSG00000037070	Rbmxl1	-1	-0.232596	0.0147474		ENSMUSG00000104415	Gm37069	1	1.54696	0.00180024		ENSMUSG00000044122	Proca1	1	1.1935	1.83577e-06																				ENSMUSG00000103715	4933431K14Rik	1	1.40505	9.39613e-07		ENSMUSG00000048546	Tob2	1	0.544465	0.00296916
ENSMUSG00000042111	Ccdc115	1	0.297723	0.0149489		ENSMUSG00000002477	Snrpd1	1	0.334873	0.0018084		ENSMUSG00000097326	A330048O09Rik	1	2.11658	1.95208e-06																				ENSMUSG00000002496	Tsc2	1	0.404679	1.01142e-06		ENSMUSG00000110279	Gm45552	-1	-1.34536	0.00297987
ENSMUSG00000037972	Snn	1	0.451087	0.0149569		ENSMUSG00000037370	Enpp1	1	1.14545	0.00183009		ENSMUSG00000078974	Sec61g	-1	-0.685002	2.06236e-06																				ENSMUSG00000091994	E130317F20Rik	-1	-0.838949	1.05031e-06		ENSMUSG00000028601	Echdc2	1	1.10546	0.00298829
ENSMUSG00000050017	Pitpnb	1	0.227365	0.0150095		ENSMUSG00000086844	B230206H07Rik	1	2.48547	0.0018405		ENSMUSG00000113642	Gm49329	-1	-4.47201	2.0937e-06																				ENSMUSG00000044285	Ubb-ps	1	4.02556	1.11807e-06		ENSMUSG00000047749	Zc3hav1l	1	0.419912	0.00299464
ENSMUSG00000034252	Senp6	-1	-0.185193	0.0151579		ENSMUSG00000023236	Scg5	-1	-1.28416	0.00185046		ENSMUSG00000032058	Ppp2r1b	1	0.729482	2.116e-06																				ENSMUSG00000035877	Zhx3	1	0.60073	1.1574e-06		ENSMUSG00000057706	Mex3b	1	0.536839	0.00304855
ENSMUSG00000039158	Akna	-1	-0.689976	0.0153691		ENSMUSG00000042312	S100a13	1	0.549612	0.00186745		ENSMUSG00000108713	Gm33027	-1	-2.98163	2.17714e-06																				ENSMUSG00000027502	Rtf2	-1	-0.522267	1.21406e-06		ENSMUSG00000020910	Adprm	-1	-0.507983	0.00315706
ENSMUSG00000087679	Tmem250-ps	1	0.518756	0.0154481		ENSMUSG00000021807	Rtraf	1	0.410136	0.00194447		ENSMUSG00000115099	1700087I21Rik	-1	-3.80357	2.19211e-06																				ENSMUSG00000080935	Got2-ps1	1	4.46027	1.24841e-06		ENSMUSG00000006386	Tek	-1	-0.737448	0.00338413
ENSMUSG00000114442	F630042J09Rik	1	1.32759	0.0156477		ENSMUSG00000022263	Trio	-1	-0.286809	0.00198707		ENSMUSG00000025068	Gsto1	1	0.586513	2.38176e-06																				ENSMUSG00000010651	Acaa1b	1	2.63884	1.31341e-06		ENSMUSG00000063334	Krr1	-1	-0.412152	0.00338746
ENSMUSG00000053414	Hunk	-1	-0.551511	0.0157377		ENSMUSG00000031834	Pik3r2	-1	-0.372524	0.00199844		ENSMUSG00000048550	Thnsl1	-1	-0.626991	2.70079e-06																				ENSMUSG00000097520	4930488L21Rik	1	1.63793	1.41202e-06		ENSMUSG00000025049	Taf5	1	0.448558	0.00367224
ENSMUSG00000038188	Scarf1	-1	-1.05598	0.0160921		ENSMUSG00000033032	Afap1l1	1	0.789829	0.00199857		ENSMUSG00000022022	Mtrf1	-1	-1.09809	2.80196e-06																				ENSMUSG00000025794	Rpl14	-1	-0.444475	1.47505e-06		ENSMUSG00000027067	Ssrp1	1	0.148526	0.0037522
ENSMUSG00000093930	Hmgcs1	-1	-0.351941	0.0164004		ENSMUSG00000021798	Ldb3	1	1.25478	0.002032		ENSMUSG00000025498	Irf7	-1	-2.34467	2.84482e-06																				ENSMUSG00000022375	Lrrc6	-1	-1.09989	1.50293e-06		ENSMUSG00000021453	Gadd45g	1	0.591842	0.00378367
ENSMUSG00000087095	Emx2os	-1	-1.46898	0.0166119		ENSMUSG00000068523	Gng5	1	0.642678	0.00203959		ENSMUSG00000034501	Pcnx4	1	0.503801	2.85436e-06																				ENSMUSG00000046330	Rpl37a	-1	-0.76922	1.57429e-06		ENSMUSG00000081087	Rps15a-ps7	1	3.92307	0.0037883
ENSMUSG00000035681	Kcnc2	-1	-0.53095	0.017486		ENSMUSG00000020069	Hnrnph3	1	0.314214	0.00204741		ENSMUSG00000044876	Zfp444	1	0.751903	2.91917e-06																				ENSMUSG00000083325	Gm14121	1	4.22934	1.7161e-06		ENSMUSG00000045822	Zswim3	1	0.423704	0.00379891
ENSMUSG00000025008	Tctn3	1	0.633806	0.0175117		ENSMUSG00000003623	Crot	1	0.488701	0.00210453		ENSMUSG00000087165	2010001A14Rik	1	1.89766	3.14055e-06																				ENSMUSG00000071317	Bves	1	2.32556	1.94047e-06		ENSMUSG00000017418	Arl5b	1	0.429232	0.00385286
ENSMUSG00000031245	Hmgn5	-1	-0.554758	0.0183311		ENSMUSG00000078853	Igtp	1	1.25792	0.00215631		ENSMUSG00000114961	A930002C04Rik	-1	-3.29123	3.26903e-06																				ENSMUSG00000032359	Ctsh	1	1.3708	1.98769e-06		ENSMUSG00000032332	Col12a1	1	1.28675	0.00406045
ENSMUSG00000029003	Mad2l2	-1	-0.45307	0.0191327		ENSMUSG00000026896	Ifih1	1	1.12852	0.00216003		ENSMUSG00000066553	Gm6969	1	1.63794	3.40961e-06																				ENSMUSG00000116525	Gm30371	-1	-4.60173	2.43102e-06		ENSMUSG00000022575	Gsdmd	-1	-0.745726	0.00412069
ENSMUSG00000003469	Phyhip	1	0.494738	0.0195557		ENSMUSG00000029047	Pex10	-1	-0.385632	0.00220092		ENSMUSG00000029594	Rbm19	-1	-0.584577	3.53914e-06																				ENSMUSG00000016637	Ift27	1	0.639531	2.47153e-06		ENSMUSG00000020400	Tnip1	-1	-0.59207	0.00414389
ENSMUSG00000037703	Lzts3	1	0.737229	0.0211173		ENSMUSG00000033707	Lrrc24	-1	-0.378904	0.00220342		ENSMUSG00000117592	Gm46603	1	2.16347	3.59833e-06																				ENSMUSG00000017715	Pgs1	-1	-0.56148	2.52866e-06		ENSMUSG00000060923	Acyp2	-1	-0.711584	0.00414727
ENSMUSG00000021259	Cyp46a1	1	0.446506	0.0212915		ENSMUSG00000026255	Efhd1	1	1.40737	0.00222434		ENSMUSG00000024982	Zdhhc6	-1	-0.342372	3.69424e-06																				ENSMUSG00000026224	4933407L21Rik	-1	-1.6226	2.53804e-06		ENSMUSG00000043065	Spice1	1	0.449213	0.00417268
ENSMUSG00000042508	Dmtf1	1	0.257696	0.0216872		ENSMUSG00000061689	Dlgap4	-1	-0.291723	0.00222976		ENSMUSG00000040170	Fmo2	1	2.45096	3.85249e-06																				ENSMUSG00000003062	Stard3nl	1	0.371509	2.58853e-06		ENSMUSG00000030042	Pole4	1	0.646738	0.00418723
ENSMUSG00000070639	Lrrc8b	1	0.37995	0.0225944		ENSMUSG00000072825	Cep170b	-1	-0.52474	0.00224868		ENSMUSG00000043889	Gm8399	1	5.05636	3.88698e-06																				ENSMUSG00000038542	Pcid2	-1	-0.535143	2.61024e-06		ENSMUSG00000041515	Irf8	-1	-0.869117	0.00426522
ENSMUSG00000031906	Smpd3	1	0.9195	0.0233405		ENSMUSG00000058966	Tlcd3b	-1	-0.334778	0.00226332		ENSMUSG00000047067	Dusp28	-1	-1.49499	4.01007e-06																				ENSMUSG00000046598	Bdh1	-1	-0.495247	2.64497e-06		ENSMUSG00000021962	Dcp1a	1	0.211246	0.00432535
ENSMUSG00000019464	Ptger1	1	0.914162	0.0246741		ENSMUSG00000026004	Kansl1l	1	0.493693	0.0022836		ENSMUSG00000024258	Polr2d	-1	-0.430553	4.13302e-06																				ENSMUSG00000050312	Nsun3	-1	-1.03944	2.67259e-06		ENSMUSG00000027397	Slc20a1	1	0.278376	0.004374
ENSMUSG00000021483	Cdk20	1	0.296332	0.0252092		ENSMUSG00000031847	1700030J22Rik	-1	-0.356806	0.00229032		ENSMUSG00000044751	Atp5pb-ps	1	2.12191	4.15101e-06																				ENSMUSG00000031295	Phka2	-1	-1.04531	2.67893e-06		ENSMUSG00000039304	Tnfsf10	-1	-1.25849	0.0043942
ENSMUSG00000057614	Gnai1	-1	-0.437037	0.02527		ENSMUSG00000029622	Arpc1b	1	0.771019	0.00229116		ENSMUSG00000072774	Zfp951	1	1.66444	4.46937e-06																				ENSMUSG00000001942	Siae	1	0.742359	2.84786e-06		ENSMUSG00000036613	Eipr1	1	0.284133	0.00440294
						ENSMUSG00000083623	Gm7224	-1	-4.64769	0.00230071		ENSMUSG00000051736	Fam229b	-1	-0.63751	4.49323e-06																				ENSMUSG00000027420	Bfsp1	1	2.04339	2.96045e-06		ENSMUSG00000020021	Fgd6	1	0.462355	0.00443122
						ENSMUSG00000018379	Srsf1	1	0.356613	0.0023821		ENSMUSG00000039047	Pigk	-1	-0.47375	4.63823e-06																				ENSMUSG00000019845	Tube1	-1	-1.0495	3.16434e-06		ENSMUSG00000034473	Sec22a	-1	-0.387401	0.00450923
						ENSMUSG00000015341	Golga7	1	0.553137	0.00238994		ENSMUSG00000070371	Prss36	-1	-0.799877	4.64585e-06																				ENSMUSG00000017286	Glod4	-1	-0.659908	3.17411e-06		ENSMUSG00000003235	Eif2b5	1	0.480778	0.0046073
						ENSMUSG00000019235	Rps6kl1	-1	-0.352397	0.00239269		ENSMUSG00000029346	Srrd	-1	-0.499701	4.68913e-06																				ENSMUSG00000107108	Gm9936	-1	-4.81691	3.34251e-06		ENSMUSG00000038803	Ost4	-1	-0.274457	0.00479427
						ENSMUSG00000008435	Rdh13	-1	-0.567822	0.00249962		ENSMUSG00000028653	Trit1	1	0.539689	4.70591e-06																				ENSMUSG00000002550	Uck1	-1	-0.566432	3.43505e-06		ENSMUSG00000103509	Gm38372	-1	-1.49276	0.00487228
						ENSMUSG00000019920	Lims1	1	0.374502	0.0025132		ENSMUSG00000104674	Gm42756	-1	-5.45013	5.02139e-06																				ENSMUSG00000029094	Afap1	1	0.713282	3.44805e-06		ENSMUSG00000005483	Dnajb1	1	0.389343	0.0050771
						ENSMUSG00000036503	Rnf13	1	0.689926	0.00254225		ENSMUSG00000028138	Adh5	1	0.488872	5.08407e-06																				ENSMUSG00000101795	Gm5835	1	2.62075	3.57501e-06		ENSMUSG00000071711	Mpst	-1	-0.572752	0.00527034
						ENSMUSG00000069874	Irgm2	1	1.61071	0.00261902		ENSMUSG00000059586	Nsmce2	-1	-0.525776	5.12317e-06																				ENSMUSG00000023707	Ogfod2	1	0.487592	3.71083e-06		ENSMUSG00000030982	Vps35l	1	0.229057	0.00530955
						ENSMUSG00000104093	A330015K06Rik	1	2.67901	0.00265564		ENSMUSG00000031012	Cask	1	0.514	5.46378e-06																				ENSMUSG00000103585	Pcdhgb4	1	0.989331	3.95217e-06		ENSMUSG00000111291	Gm48604	1	0.663545	0.00548462
						ENSMUSG00000024851	Pitpnm1	-1	-0.301189	0.00266463		ENSMUSG00000018340	Anxa6	-1	-0.799828	5.50006e-06																				ENSMUSG00000095403	Gm21092	-1	-3.96723	4.15584e-06		ENSMUSG00000081684	Rps2-ps13	1	6.98458	0.00562814
						ENSMUSG00000020283	Pex13	1	0.243616	0.00273089		ENSMUSG00000027994	Mcub	-1	-2.47481	5.51403e-06																				ENSMUSG00000021809	Nudt13	-1	-1.08252	4.27059e-06		ENSMUSG00000027875	Hmgcs2	-1	-1.10608	0.0056888
						ENSMUSG00000024130	Abca3	-1	-0.394496	0.00278083		ENSMUSG00000062456	Rpl9-ps6	-1	-1.61436	5.66652e-06																				ENSMUSG00000021908	Ncoa4-ps	1	4.01962	4.3441e-06		ENSMUSG00000082896	Gm5844	1	2.70126	0.00580111
						ENSMUSG00000040268	Plekha1	1	0.366286	0.00281298		ENSMUSG00000062611	Rps3a2	1	2.5084	5.70648e-06																				ENSMUSG00000043633	Fam221b	-1	-1.38149	4.72796e-06		ENSMUSG00000032026	Rexo2	1	0.373775	0.00583738
						ENSMUSG00000037242	Clic4	1	1.01495	0.00289871		ENSMUSG00000086108	Gm5602	-1	-2.44652	5.96468e-06																				ENSMUSG00000019864	Rtn4ip1	1	0.558905	4.88728e-06		ENSMUSG00000036918	Ttc7	-1	-0.604471	0.00589963
						ENSMUSG00000062169	Cnih4	1	0.307231	0.00291498		ENSMUSG00000073424	Cyp4f15	1	1.15579	6.14463e-06																				ENSMUSG00000032840	Spring1	-1	-0.736166	4.89924e-06		ENSMUSG00000019864	Rtn4ip1	-1	-0.447401	0.00600525
						ENSMUSG00000037989	Wnk2	-1	-0.319089	0.00293225		ENSMUSG00000007827	Ankrd26	-1	-0.722979	6.16792e-06																				ENSMUSG00000024251	Thada	1	0.500889	5.0009e-06		ENSMUSG00000037824	Tspan14	1	0.597799	0.00612017
						ENSMUSG00000021694	Ercc8	-1	-0.491352	0.0030536		ENSMUSG00000032968	Inha	-1	-0.755374	6.21668e-06																				ENSMUSG00000096351	Samd11	1	2.14962	5.02901e-06		ENSMUSG00000074259	Gramd2	1	0.494657	0.00619653
						ENSMUSG00000021285	Ppp1r13b	-1	-0.210746	0.00308483		ENSMUSG00000047888	Tnrc6b	-1	-0.628716	6.30763e-06																				ENSMUSG00000034206	Polq	-1	-1.21628	5.10514e-06		ENSMUSG00000050855	Zfp940	1	0.44144	0.00620938
						ENSMUSG00000003423	Pih1d1	-1	-0.57162	0.0030877		ENSMUSG00000061740	Cyp2d22	1	1.31331	6.53465e-06																				ENSMUSG00000032673	Prorsd1	1	1.95592	5.38841e-06		ENSMUSG00000070604	Vsig10l	-1	-0.620787	0.00630297
						ENSMUSG00000001383	Zmat2	-1	-0.309727	0.00309515		ENSMUSG00000055313	Pgbd1	-1	-2.26002	6.60656e-06																				ENSMUSG00000067924	Rtl8b	-1	-0.514574	5.53953e-06		ENSMUSG00000074165	Zfp788	1	0.382591	0.00632662
						ENSMUSG00000044628	Rnf208	-1	-0.253154	0.00310007		ENSMUSG00000086350	B230369F24Rik	1	1.17405	7.00895e-06																				ENSMUSG00000061313	Ddhd2	1	0.580771	5.54466e-06		ENSMUSG00000036908	Unc93b1	-1	-0.971528	0.00648521
						ENSMUSG00000014959	Gorasp2	-1	-0.171262	0.0031399		ENSMUSG00000029130	Rnf32	-1	-0.76985	7.20632e-06																				ENSMUSG00000022571	Pycrl	-1	-0.703924	5.58395e-06		ENSMUSG00000016942	Tmprss6	1	2.97167	0.00657943
						ENSMUSG00000023961	Enpp4	1	0.807428	0.00317643		ENSMUSG00000052423	B4galt3	1	0.399986	7.56038e-06																				ENSMUSG00000037813	D630003M21Rik	-1	-1.23645	5.96221e-06		ENSMUSG00000031760	Mt3	-1	-0.624442	0.00687336
						ENSMUSG00000029919	Hpgds	1	0.958	0.00317863		ENSMUSG00000046219	C230012O17Rik	-1	-1.86636	8.03846e-06																				ENSMUSG00000105095	8430422M14Rik	-1	-2.93418	6.01245e-06		ENSMUSG00000040181	Fmo1	-1	-0.709907	0.00699119
						ENSMUSG00000035653	Lrfn5	-1	-0.403321	0.00320156		ENSMUSG00000001039	B9d1	1	0.699892	8.12207e-06																				ENSMUSG00000044339	Alkbh2	1	1.45459	6.04217e-06		ENSMUSG00000096401	Gm21811	1	1.04365	0.00713309
						ENSMUSG00000028189	Ctbs	1	0.382348	0.00321102		ENSMUSG00000018848	Rars	-1	-0.479073	8.17837e-06																				ENSMUSG00000027353	Mcm8	-1	-0.790473	6.04927e-06		ENSMUSG00000021619	Atg10	-1	-0.582082	0.00724978
						ENSMUSG00000033216	Eefsec	-1	-0.362783	0.00332111		ENSMUSG00000020773	Trim47	1	0.888669	8.41832e-06																				ENSMUSG00000014074	Rnf168	-1	-0.359211	6.27311e-06		ENSMUSG00000036334	Igsf10	1	0.880565	0.00726978
						ENSMUSG00000032480	Dhx30	-1	-0.165639	0.00333605		ENSMUSG00000071528	Atp5md	-1	-0.796596	8.63856e-06																				ENSMUSG00000037216	Lipt1	-1	-0.776589	6.44217e-06		ENSMUSG00000044033	Ccdc141	-1	-0.823323	0.00734681
						ENSMUSG00000040687	Madd	-1	-0.335954	0.00335226		ENSMUSG00000075054	Yae1d1	-1	-0.885575	8.88835e-06																				ENSMUSG00000086477	Gm15506	1	1.02445	6.53154e-06		ENSMUSG00000029910	Mad2l1	1	0.408104	0.00743287
						ENSMUSG00000110027	C030029H02Rik	1	1.63169	0.0033695		ENSMUSG00000027809	Etfdh	-1	-0.61639	9.10063e-06																				ENSMUSG00000000605	Clcn4	1	0.334309	6.65609e-06		ENSMUSG00000049516	Spty2d1	1	0.275007	0.0074526
						ENSMUSG00000045962	Wnk1	1	0.521664	0.00346365		ENSMUSG00000027804	Ppid	-1	-0.520759	9.14991e-06																				ENSMUSG00000035933	Cog5	-1	-0.551517	6.94859e-06		ENSMUSG00000034330	Plcg2	-1	-0.694403	0.00771741
						ENSMUSG00000026222	Sp100	1	1.14945	0.00352327		ENSMUSG00000048371	Pdp2	1	0.526816	1.03739e-05																				ENSMUSG00000105345	BC030343	1	1.20385	7.4219e-06		ENSMUSG00000037868	Egr2	1	1.52794	0.00800167
						ENSMUSG00000024983	Vti1a	-1	-0.403102	0.00355005		ENSMUSG00000005374	Tbl2	1	0.352688	1.05953e-05																				ENSMUSG00000026880	Stom	-1	-2.00008	7.55807e-06		ENSMUSG00000063535	Zfp773	-1	-0.960061	0.00822107
						ENSMUSG00000024163	Mapk8ip3	-1	-0.195663	0.00357142		ENSMUSG00000027166	Dnajc24	1	0.767473	1.14503e-05																				ENSMUSG00000036086	Zranb3	-1	-1.005	8.28624e-06		ENSMUSG00000051504	Siglech	-1	-0.640268	0.00827347
						ENSMUSG00000027001	Dusp19	1	0.555973	0.0035976		ENSMUSG00000028024	Enpep	-1	-1.38996	1.15558e-05																				ENSMUSG00000072694	1500011B03Rik	-1	-0.404956	8.56948e-06		ENSMUSG00000062861	Zfp28	1	0.549988	0.00833614
						ENSMUSG00000040813	Tex264	-1	-0.230883	0.00365125		ENSMUSG00000021234	Fam161b	-1	-0.592111	1.16874e-05																				ENSMUSG00000020100	Slc29a3	-1	-1.15356	8.59859e-06		ENSMUSG00000117042	2700054A10Rik	1	0.987249	0.00835178
						ENSMUSG00000071866	Ppia	-1	-0.254372	0.00365279		ENSMUSG00000011382	Dhdh	-1	-1.62972	1.21954e-05																				ENSMUSG00000004462	Tbccd1	-1	-0.81847	8.6316e-06		ENSMUSG00000026238	Ptma	-1	-0.49825	0.00851545
						ENSMUSG00000055027	Smyd1	1	2.40403	0.0037244		ENSMUSG00000005804	Bloc1s6	-1	-0.82524	1.22013e-05																				ENSMUSG00000014776	Nol3	-1	-0.881868	8.98493e-06		ENSMUSG00000036585	Fgf1	-1	-0.854834	0.00890039
						ENSMUSG00000078552	Dcdc2b	1	1.88754	0.00375078		ENSMUSG00000073155	1810058I24Rik	1	0.630383	1.25906e-05																				ENSMUSG00000026087	Mrpl30	-1	-0.448963	9.08827e-06		ENSMUSG00000020614	Fam20a	-1	-0.565541	0.00898257
						ENSMUSG00000032540	Abhd5	1	0.519294	0.00375344		ENSMUSG00000062580	Timm17a	-1	-0.342262	1.28443e-05																				ENSMUSG00000004788	Eif2b2	-1	-0.397507	9.21618e-06		ENSMUSG00000032359	Ctsh	-1	-0.920966	0.0091179
						ENSMUSG00000027646	Src	-1	-0.33357	0.00379553		ENSMUSG00000019810	Fuca2	1	0.65953	1.35007e-05																				ENSMUSG00000056316	Gm9996	-1	-2.46037	9.53639e-06		ENSMUSG00000028497	Hacd4	-1	-1.39021	0.00951214
						ENSMUSG00000105265	Sox2ot	1	1.37457	0.00391533		ENSMUSG00000087260	Lamtor5	-1	-0.600461	1.35609e-05																				ENSMUSG00000055835	Zfp1	-1	-0.582523	9.76303e-06		ENSMUSG00000108207	1810059H22Rik	-1	-1.03752	0.00961996
						ENSMUSG00000028788	Ptp4a2	1	0.285285	0.00392107		ENSMUSG00000025280	Polr3a	1	0.417005	1.4177e-05																				ENSMUSG00000035770	Dync1li2	-1	-0.335731	1.00496e-05		ENSMUSG00000039109	F13a1	-1	-1.36373	0.00970439
						ENSMUSG00000001380	Hars	-1	-0.364924	0.00395241		ENSMUSG00000035941	Ibtk	1	0.516231	1.438e-05																				ENSMUSG00000038457	Tmem255b	1	1.21285	1.02065e-05		ENSMUSG00000033715	Akr1c14	-1	-1.87488	0.00972597
						ENSMUSG00000062488	Ifit3b	1	1.68717	0.0039594		ENSMUSG00000085105	Gm12758	1	4.21038	1.43835e-05																				ENSMUSG00000045282	Tmem86b	-1	-1.28488	1.02307e-05		ENSMUSG00000028031	Dkk2	-1	-1.5506	0.0101051
						ENSMUSG00000050912	Tmem123	1	0.734303	0.00407899		ENSMUSG00000005204	Senp3	-1	-0.330279	1.4389e-05																				ENSMUSG00000019810	Fuca2	-1	-0.715931	1.14081e-05		ENSMUSG00000025792	Slc25a10	-1	-0.34889	0.010317
						ENSMUSG00000029404	Arl6ip4	-1	-0.284262	0.004085		ENSMUSG00000007476	Lrrc8a	1	0.762142	1.48791e-05																				ENSMUSG00000031090	Nadsyn1	1	0.961932	1.19865e-05		ENSMUSG00000006717	Acot13	-1	-0.517797	0.010345
						ENSMUSG00000022604	Cep97	1	0.560539	0.00416412		ENSMUSG00000053091	Lins1	-1	-0.770012	1.49338e-05																				ENSMUSG00000056131	Pgm3	1	0.816629	1.24138e-05		ENSMUSG00000000561	Wdr77	1	0.33194	0.0106504
						ENSMUSG00000031840	Rab3a	-1	-0.299918	0.00419236		ENSMUSG00000025766	D3Ertd751e	-1	-0.842444	1.51363e-05																				ENSMUSG00000061046	Haghl	1	0.56369	1.29668e-05		ENSMUSG00000046667	Rbm12b1	1	0.686923	0.010713
						ENSMUSG00000031728	Zfp821	-1	-0.304398	0.00430364		ENSMUSG00000036764	Dnajc12	1	0.531109	1.58518e-05																				ENSMUSG00000032388	Spg21	-1	-0.658937	1.31455e-05		ENSMUSG00000027435	Cd93	-1	-0.902592	0.0108126
						ENSMUSG00000000308	Ckmt1	-1	-0.281466	0.00434259		ENSMUSG00000046605	B3gntl1	1	0.677357	1.59087e-05																				ENSMUSG00000036615	Rfxap	-1	-0.615959	1.36681e-05		ENSMUSG00000038500	Prr3	1	0.307389	0.0109971
						ENSMUSG00000028127	Abcd3	1	0.221198	0.00436252		ENSMUSG00000040472	Rabggta	1	0.392556	1.59673e-05																				ENSMUSG00000051048	P4ha3	1	1.56039	1.43858e-05		ENSMUSG00000030249	Abcc9	1	0.573605	0.0111704
						ENSMUSG00000053398	Phgdh	1	0.902062	0.00437187		ENSMUSG00000100131	Gm28439	1	4.26659	1.62488e-05																				ENSMUSG00000085058	8030453O22Rik	-1	-5.3405	1.50149e-05		ENSMUSG00000040269	Mrps28	-1	-0.575245	0.0112926
						ENSMUSG00000078235	Fam43b	-1	-0.334484	0.00440387		ENSMUSG00000086212	Mkln1os	1	0.961916	1.6432e-05																				ENSMUSG00000021457	Syk	1	0.700338	1.58104e-05		ENSMUSG00000030322	Mbd4	1	0.503518	0.0114988
						ENSMUSG00000046768	Rhoj	1	0.647531	0.00446484		ENSMUSG00000028910	Mecr	-1	-0.610719	1.64844e-05																				ENSMUSG00000056234	Ncoa4	-1	-0.615224	1.60205e-05		ENSMUSG00000036339	Tmem260	-1	-0.663766	0.0115889
						ENSMUSG00000022561	Gpaa1	-1	-0.247395	0.00446822		ENSMUSG00000015804	Med28	-1	-0.452006	1.64986e-05																				ENSMUSG00000103901	Gm37499	-1	-1.2828	1.6147e-05		ENSMUSG00000045625	Pigz	-1	-1.57999	0.0116933
						ENSMUSG00000095115	Itpripl2	1	0.855963	0.00447094		ENSMUSG00000074634	Tmem267	-1	-2.12131	1.65798e-05																				ENSMUSG00000025730	Rab40c	-1	-0.472802	1.624e-05		ENSMUSG00000062519	Zfp398	1	0.209194	0.0117076
						ENSMUSG00000105891	A230001M10Rik	1	2.59741	0.00448823		ENSMUSG00000085037	4933421O10Rik	-1	-1.13399	1.65883e-05																				ENSMUSG00000025591	Tma16	-1	-0.768446	1.62458e-05		ENSMUSG00000029557	Mrm2	-1	-0.309599	0.0117448
						ENSMUSG00000028675	Pnrc2	1	0.363533	0.00454477		ENSMUSG00000065126	Snord104	1	1.26661	1.6812e-05																				ENSMUSG00000000738	Spg7	1	0.470528	1.65084e-05		ENSMUSG00000008730	Hipk1	-1	-0.189962	0.0119752
						ENSMUSG00000037062	Sh3glb1	1	0.364549	0.00455351		ENSMUSG00000093606	B130034C11Rik	-1	-4.75882	1.72161e-05																				ENSMUSG00000040061	Plcb2	1	1.13185	1.69649e-05		ENSMUSG00000044337	Ackr3	1	0.630203	0.0122266
						ENSMUSG00000061981	Flot2	-1	-0.271497	0.00459428		ENSMUSG00000028991	Mtor	1	0.226911	1.72398e-05																				ENSMUSG00000010311	Optc	-1	-3.01179	1.78947e-05		ENSMUSG00000026321	Tnfrsf11a	1	0.664101	0.0122554
						ENSMUSG00000073423	Zfp414	-1	-0.437115	0.00464348		ENSMUSG00000025208	Mrpl43	-1	-0.402455	1.75623e-05																				ENSMUSG00000000202	Btbd17	1	0.887855	1.79429e-05		ENSMUSG00000071984	Fndc1	1	1.15509	0.0124841
						ENSMUSG00000025240	Sacm1l	1	0.304836	0.00468993		ENSMUSG00000025651	Uqcrc1	1	0.354925	1.76054e-05																				ENSMUSG00000108314	Prkcz2	1	3.69757	1.8244e-05		ENSMUSG00000001666	Ddt	-1	-0.765549	0.0125875
						ENSMUSG00000033712	Ccar2	-1	-0.189525	0.00471276		ENSMUSG00000034566	Atp5h	-1	-0.389632	1.808e-05																				ENSMUSG00000022106	Rcbtb2	-1	-0.487224	1.90943e-05		ENSMUSG00000052085	Dock8	-1	-0.550005	0.0131646
						ENSMUSG00000048307	Ankrd46	-1	-0.2576	0.00483123		ENSMUSG00000043572	Pars2	-1	-0.982238	1.80946e-05																				ENSMUSG00000117037	Gm50433	-1	-4.13407	1.93871e-05		ENSMUSG00000046351	Zfp322a	1	0.327693	0.0131656
						ENSMUSG00000006403	Adamts4	1	1.68225	0.00483222		ENSMUSG00000029911	Ssbp1	1	0.372397	1.95888e-05																				ENSMUSG00000066441	Rdh11	-1	-0.568866	1.9429e-05		ENSMUSG00000030074	Gxylt2	1	0.998198	0.0134264
						ENSMUSG00000032766	Gng11	1	1.49256	0.00484241		ENSMUSG00000036943	Rab8b	-1	-0.610086	1.99811e-05																				ENSMUSG00000057606	Colq	1	3.63318	2.06163e-05		ENSMUSG00000068205	Macrod2	1	0.424782	0.0140564
						ENSMUSG00000021113	Snapc1	1	0.634383	0.00485295		ENSMUSG00000050035	Fhl4	-1	-1.75396	2.00333e-05																				ENSMUSG00000031610	Scrg1	-1	-0.681375	2.11779e-05		ENSMUSG00000022663	Atg3	1	0.241453	0.0146652
						ENSMUSG00000025199	Chuk	1	0.481135	0.00486258		ENSMUSG00000020573	Pik3cg	1	1.26038	2.05835e-05																				ENSMUSG00000020990	Cdkl1	1	0.860771	2.13089e-05		ENSMUSG00000041120	Nbl1	1	1.25447	0.0146909
						ENSMUSG00000044229	Nxpe4	1	0.792342	0.00487281		ENSMUSG00000084792	1700056N10Rik	1	1.2301	2.06663e-05																				ENSMUSG00000022476	Polr3h	-1	-0.434056	2.18051e-05		ENSMUSG00000036181	H1f2	-1	-1.14596	0.0148535
						ENSMUSG00000007950	Abhd8	-1	-0.316708	0.00491528		ENSMUSG00000020706	Ftsj3	-1	-0.423772	2.07267e-05																				ENSMUSG00000022043	Trim35	-1	-0.299499	2.23583e-05		ENSMUSG00000020935	Dcakd	1	0.331411	0.0153961
						ENSMUSG00000034813	Grip1	-1	-0.504484	0.00492269		ENSMUSG00000042385	Gzmk	-1	-3.67837	2.1268e-05																				ENSMUSG00000014243	Zswim7	1	0.722693	2.26383e-05		ENSMUSG00000021589	Rhobtb3	-1	-0.539007	0.0156228
						ENSMUSG00000046378	Asphd1	-1	-0.336442	0.0049433		ENSMUSG00000072258	Taf1a	-1	-0.631603	2.15742e-05																				ENSMUSG00000026274	Pask	1	0.930722	2.50887e-05		ENSMUSG00000031851	Ntpcr	1	0.427426	0.015663
						ENSMUSG00000020044	Timp3	1	0.47285	0.00494397		ENSMUSG00000028414	Fktn	-1	-0.497327	2.17291e-05																				ENSMUSG00000021578	Ccdc127	-1	-0.428976	2.5523e-05		ENSMUSG00000019878	Hsf2	1	0.277758	0.0162321
						ENSMUSG00000020570	Sypl	1	0.517245	0.00495547		ENSMUSG00000021868	Ppif	-1	-0.569046	2.18382e-05																				ENSMUSG00000117896	AA387883	-1	-1.53189	2.59368e-05		ENSMUSG00000031295	Phka2	1	0.506767	0.0164246
						ENSMUSG00000034349	Smc4	1	0.46363	0.00496906		ENSMUSG00000024521	Pmaip1	1	3.41129	2.20349e-05																				ENSMUSG00000053746	Ptrh1	1	1.05744	2.6167e-05		ENSMUSG00000032119	Hinfp	1	0.242186	0.0170283
						ENSMUSG00000072946	Ptgr2	1	0.477021	0.00502404		ENSMUSG00000103041	Gm37305	-1	-0.669144	2.31551e-05																				ENSMUSG00000060512	0610040J01Rik	1	1.15979	2.68255e-05		ENSMUSG00000053158	Fes	-1	-0.631401	0.0190248
						ENSMUSG00000055833	1700034H15Rik	-1	-0.82683	0.00504942		ENSMUSG00000051950	B3glct	1	0.613746	2.31582e-05																				ENSMUSG00000028869	Gnl2	-1	-0.330233	2.69611e-05		ENSMUSG00000032434	Cmtm6	-1	-0.284511	0.020711
						ENSMUSG00000044030	Irf2bp1	-1	-0.342122	0.00506212		ENSMUSG00000025722	Wdr73	-1	-0.657508	2.46112e-05																				ENSMUSG00000027130	Slc12a6	-1	-0.355971	2.72638e-05		ENSMUSG00000047603	Zfp235	1	0.24884	0.0207552
						ENSMUSG00000029161	Cgref1	-1	-0.50793	0.00508011		ENSMUSG00000002031	Ift46	-1	-0.730379	2.50959e-05																				ENSMUSG00000033658	Ddx19b	-1	-0.47539	2.8128e-05		ENSMUSG00000031077	Fadd	-1	-0.693543	0.0229086
						ENSMUSG00000024140	Epas1	1	0.396421	0.00508498		ENSMUSG00000006585	Cdt1	1	1.34208	2.51884e-05																				ENSMUSG00000031634	Ufsp2	-1	-0.516502	2.89673e-05		ENSMUSG00000056459	Zbtb25	-1	-0.325531	0.0230335
						ENSMUSG00000053166	Cdh22	-1	-0.604392	0.0050931		ENSMUSG00000004451	Ralb	1	0.540594	2.60032e-05																				ENSMUSG00000043648	Pld6	1	1.89857	3.0038e-05		ENSMUSG00000011960	Ccnt1	1	0.256672	0.0230839
						ENSMUSG00000058715	Fcer1g	1	1.0215	0.00511246		ENSMUSG00000071654	Uqcc3	1	0.642078	2.60413e-05																				ENSMUSG00000037060	Cavin3	1	0.810049	3.12183e-05		ENSMUSG00000021123	Rdh12	1	0.579499	0.0237254
						ENSMUSG00000071253	Slc25a16	-1	-0.288964	0.00516955		ENSMUSG00000050323	Ndufaf6	1	0.70566	2.60566e-05																				ENSMUSG00000050199	Lgr4	1	0.529447	3.2855e-05
						ENSMUSG00000053012	Krcc1	1	0.595437	0.0051711		ENSMUSG00000106791	4930553P18Rik	-1	-4.5881	2.60624e-05																				ENSMUSG00000026024	Als2	1	0.459864	3.47158e-05
						ENSMUSG00000050071	Bex1	1	0.393156	0.00518025		ENSMUSG00000016018	Mtrex	-1	-0.438115	2.66565e-05																				ENSMUSG00000096257	Ccer2	1	2.10258	3.50828e-05
						ENSMUSG00000020728	Cep112	1	0.731955	0.00525		ENSMUSG00000040548	Tex2	1	0.35539	2.67798e-05																				ENSMUSG00000027162	Lin7c	-1	-0.479618	3.55e-05
						ENSMUSG00000051934	Spats2	-1	-0.262569	0.00526162		ENSMUSG00000031760	Mt3	1	0.783703	2.68429e-05																				ENSMUSG00000029319	Coq2	-1	-0.617028	3.72879e-05
						ENSMUSG00000026365	Cfh	1	0.917753	0.005298		ENSMUSG00000034152	Exoc3	-1	-0.272816	2.74477e-05																				ENSMUSG00000063694	Cycs	1	0.42353	3.77306e-05
						ENSMUSG00000022500	Litaf	1	1.38605	0.00534621		ENSMUSG00000031505	Naxd	-1	-0.470453	2.7516e-05																				ENSMUSG00000050035	Fhl4	1	1.34805	3.77416e-05
						ENSMUSG00000040276	Pacsin1	-1	-0.360671	0.00538129		ENSMUSG00000031754	Nudt21	-1	-0.794108	2.77304e-05																				ENSMUSG00000003955	Fam162a	1	0.449872	3.86874e-05
						ENSMUSG00000059995	Atxn7l3	-1	-0.3365	0.00541309		ENSMUSG00000072487	Mroh5	-1	-2.57271	2.80011e-05																				ENSMUSG00000000776	Polr3d	1	0.33452	3.92992e-05
						ENSMUSG00000024053	Emilin2	1	1.83253	0.00542291		ENSMUSG00000103715	4933431K14Rik	-1	-1.5067	2.85752e-05																				ENSMUSG00000053134	Supt7l	-1	-0.336107	3.9705e-05
						ENSMUSG00000015714	Cers2	1	0.839175	0.00543907		ENSMUSG00000030879	Mrpl17	1	0.481745	2.8682e-05																				ENSMUSG00000028629	Exo5	1	0.446834	3.97291e-05
						ENSMUSG00000109792	Gm45426	1	1.97277	0.00551689		ENSMUSG00000026222	Sp100	-1	-1.61114	2.87245e-05																				ENSMUSG00000051054	1700014D04Rik	1	1.70232	4.23711e-05
						ENSMUSG00000033904	Ccp110	1	0.744672	0.00553124		ENSMUSG00000042857	Gm9776	1	0.641656	2.99893e-05																				ENSMUSG00000048970	C1galt1c1	-1	-0.462457	4.27007e-05
						ENSMUSG00000023031	Cela1	1	1.3054	0.00559631		ENSMUSG00000027425	Kat14	1	0.379798	3.05007e-05																				ENSMUSG00000043487	Acot6	-1	-1.67345	4.66221e-05
						ENSMUSG00000045410	Akr1e1	1	1.04344	0.00568483		ENSMUSG00000053110	Yap1	-1	-1.03082	3.24415e-05																				ENSMUSG00000018841	Rad51d	1	0.659281	4.88056e-05
						ENSMUSG00000019883	Echdc1	1	0.361787	0.00569248		ENSMUSG00000075514	Gm13375	1	0.98598	3.44998e-05																				ENSMUSG00000038010	Ccdc138	1	0.960697	4.94854e-05
						ENSMUSG00000050565	Tor1aip2	1	0.227603	0.00569909		ENSMUSG00000019866	Crybg1	1	1.92729	3.50826e-05																				ENSMUSG00000080848	Gm9385	1	1.14752	4.96493e-05
						ENSMUSG00000078485	Plekhn1	1	1.15801	0.00571788		ENSMUSG00000020424	Castor1	1	1.03348	3.51545e-05																				ENSMUSG00000046101	Mcmdc2	1	2.83012	5.12813e-05
						ENSMUSG00000041548	Hspb8	1	1.46199	0.00572469		ENSMUSG00000013465	Nelfb	1	0.544121	3.597e-05																				ENSMUSG00000034768	Asb16	-1	-1.76281	5.23229e-05
						ENSMUSG00000064302	Clasp1	-1	-0.244083	0.00574229		ENSMUSG00000001240	Ramp2	1	0.925993	3.70279e-05																				ENSMUSG00000086212	Mkln1os	-1	-1.05611	5.25025e-05
						ENSMUSG00000020962	Gtf2a1	1	0.343668	0.00575955		ENSMUSG00000028494	Plin2	1	1.18368	3.75459e-05																				ENSMUSG00000022323	Rida	1	0.791093	5.37161e-05
						ENSMUSG00000019996	Map7	1	0.602951	0.0058028		ENSMUSG00000067924	Rtl8b	1	0.476192	3.79335e-05																				ENSMUSG00000027406	Idh3b	-1	-0.341521	5.516e-05
						ENSMUSG00000034459	Ifit1	1	1.54494	0.00589551		ENSMUSG00000029810	Tmem176b	1	0.909765	4.02892e-05																				ENSMUSG00000022622	Acr	1	1.01672	5.57306e-05
						ENSMUSG00000029206	Nsun7	1	0.934506	0.00590863		ENSMUSG00000019823	Mical1	1	0.71882	4.15544e-05																				ENSMUSG00000038774	Ascc3	1	0.449981	5.62225e-05
						ENSMUSG00000029561	Oasl2	1	1.30668	0.00594686		ENSMUSG00000094786	Gm14403	1	1.72628	4.45087e-05																				ENSMUSG00000029434	Vps33a	-1	-0.419248	5.79204e-05
						ENSMUSG00000028618	Tmem59	1	0.214638	0.00605341		ENSMUSG00000037787	Coa8	1	0.465086	4.47863e-05																				ENSMUSG00000054091	1810037I17Rik	1	0.59329	5.80263e-05
						ENSMUSG00000022090	Pdlim2	1	1.46378	0.00611011		ENSMUSG00000026848	Tor1b	-1	-0.302498	4.5519e-05																				ENSMUSG00000028414	Fktn	1	0.495741	5.89271e-05
						ENSMUSG00000005667	Mthfd2	1	0.578624	0.00612642		ENSMUSG00000084957	Bbip1	-1	-0.568702	4.70239e-05																				ENSMUSG00000046806	Cyren	1	0.886576	6.26553e-05
						ENSMUSG00000041459	Tardbp	1	0.200792	0.00613574		ENSMUSG00000080717	B230307C23Rik	1	0.639598	4.79843e-05																				ENSMUSG00000074863	Platr25	-1	-0.823855	6.39382e-05
						ENSMUSG00000033434	Gtpbp6	-1	-0.352971	0.00616097		ENSMUSG00000072704	Smim10l1	-1	-0.613361	4.86298e-05																				ENSMUSG00000050299	Gm9843	1	1.18756	6.40248e-05
						ENSMUSG00000053046	Brsk2	-1	-0.206909	0.00616934		ENSMUSG00000057497	Fam136a	-1	-0.590266	5.01758e-05																				ENSMUSG00000006589	Aprt	1	0.698355	6.6603e-05
						ENSMUSG00000041220	Elovl6	1	0.310843	0.0061758		ENSMUSG00000117896	AA387883	1	1.25158	5.11367e-05																				ENSMUSG00000005846	Rsl1d1	1	0.347417	6.67456e-05
						ENSMUSG00000027900	Dram2	1	0.349168	0.00622685		ENSMUSG00000032342	Mto1	-1	-0.579066	5.17453e-05																				ENSMUSG00000052748	Swt1	1	0.673374	6.81926e-05
						ENSMUSG00000005656	Snx6	1	0.248728	0.006261		ENSMUSG00000039542	Ncam1	1	0.472704	5.20003e-05																				ENSMUSG00000102644	Thap6	1	0.962568	6.82784e-05
						ENSMUSG00000060038	Dhps	-1	-0.219983	0.00628168		ENSMUSG00000021911	Parg	-1	-0.32198	5.24736e-05																				ENSMUSG00000030505	Prmt3	-1	-0.45444	6.83391e-05
						ENSMUSG00000083844	Ube2d-ps	-1	-0.363306	0.0062842		ENSMUSG00000097316	Gm10516	-1	-1.01567	5.2734e-05																				ENSMUSG00000055670	Zzef1	1	0.282256	6.86096e-05
						ENSMUSG00000053192	Mllt11	-1	-0.380819	0.00629986		ENSMUSG00000001482	Def8	1	0.356455	5.38744e-05																				ENSMUSG00000058587	Tmod3	-1	-0.57034	7.19853e-05
						ENSMUSG00000041453	Rpl21	1	0.609586	0.00631161		ENSMUSG00000068263	Efcc1	-1	-1.70752	5.48923e-05																				ENSMUSG00000097048	1600020E01Rik	1	0.898659	7.69656e-05
						ENSMUSG00000047284	Neurl4	-1	-0.185485	0.00632971		ENSMUSG00000031487	Brf2	-1	-0.543115	5.52721e-05																				ENSMUSG00000052934	Fbxo31	-1	-0.524062	7.79642e-05
						ENSMUSG00000026632	Tatdn3	1	0.400843	0.00634418		ENSMUSG00000010057	Nprl2	-1	-0.392621	5.67605e-05																				ENSMUSG00000034774	Dsg1c	-1	-4.48039	8.04681e-05
						ENSMUSG00000013997	Nit1	1	0.217321	0.00636244		ENSMUSG00000023960	Enpp5	-1	-0.450939	5.69788e-05																				ENSMUSG00000028483	Snapc3	-1	-0.553804	8.07659e-05
						ENSMUSG00000026174	Cnot9	-1	-0.267747	0.00643996		ENSMUSG00000070461	9230112E08Rik	-1	-0.921437	5.79685e-05																				ENSMUSG00000085793	Lin52	-1	-0.420364	8.09338e-05
						ENSMUSG00000108358	Gm44509	1	0.392143	0.00645212		ENSMUSG00000063696	Gm8730	1	2.2239	5.8601e-05																				ENSMUSG00000034931	Dhx8	-1	-0.344707	8.17009e-05
						ENSMUSG00000027339	Rassf2	1	0.69691	0.00645567		ENSMUSG00000034308	Sdr42e1	-1	-1.06353	5.88696e-05																				ENSMUSG00000028863	Meaf6	-1	-0.561906	9.08622e-05
						ENSMUSG00000073705	Cenps	-1	-1.40749	0.00645846		ENSMUSG00000054302	Eapp	1	0.413776	5.97101e-05																				ENSMUSG00000074627	Mroh8	1	1.58239	9.24701e-05
						ENSMUSG00000027803	Wwtr1	1	0.359758	0.0064778		ENSMUSG00000029561	Oasl2	-1	-2.21823	5.99e-05																				ENSMUSG00000057093	Zfp607b	-1	-1.23209	9.34468e-05
						ENSMUSG00000022297	Fzd6	1	0.74416	0.00648032		ENSMUSG00000030972	Acsm5	1	3.69403	6.19213e-05																				ENSMUSG00000006567	Atp7b	1	1.4671	9.40947e-05
						ENSMUSG00000020849	Ywhae	-1	-0.199576	0.00653105		ENSMUSG00000085218	BB218582	-1	-1.91277	6.21859e-05																				ENSMUSG00000040987	Mill2	1	1.36133	9.46805e-05
						ENSMUSG00000035890	Rnf126	-1	-0.274835	0.00655345		ENSMUSG00000028943	Espn	1	1.87596	6.75988e-05																				ENSMUSG00000045672	Col27a1	-1	-0.995666	9.52057e-05
						ENSMUSG00000040463	Mybbp1a	-1	-0.243683	0.00663917		ENSMUSG00000107859	Gm30731	1	1.42372	7.00057e-05																				ENSMUSG00000073725	Lmbrd1	-1	-0.311421	9.58551e-05
						ENSMUSG00000057842	Zfp595	1	0.680557	0.00667218		ENSMUSG00000032348	Gsta4	-1	-2.17931	7.02398e-05																				ENSMUSG00000028076	Cd1d1	-1	-2.70346	9.5872e-05
						ENSMUSG00000071103	1700029J07Rik	1	0.875333	0.006685		ENSMUSG00000002428	Hltf	-1	-0.566856	7.11842e-05																				ENSMUSG00000053263	Gm12592	-1	-1.45081	9.74602e-05
						ENSMUSG00000050373	Snx21	-1	-0.235878	0.00681517		ENSMUSG00000030735	Gm9755	1	3.39892	7.19525e-05																				ENSMUSG00000025650	Col7a1	-1	-1.67041	9.99752e-05
						ENSMUSG00000071176	Arhgef10	1	1.33812	0.00690359		ENSMUSG00000024561	Mbd1	1	0.402761	7.68055e-05																				ENSMUSG00000094500	Smim18	1	0.929511	0.000101641
						ENSMUSG00000046058	Eid2	-1	-0.306421	0.00716431		ENSMUSG00000035878	Hykk	-1	-0.811055	7.76091e-05																				ENSMUSG00000097787	2700046G09Rik	1	0.972602	0.000102739
						ENSMUSG00000051390	Zbtb22	-1	-0.251606	0.00718817		ENSMUSG00000029119	Man2b2	1	0.576466	7.93376e-05																				ENSMUSG00000118559	A930007A09Rik	1	1.14946	0.000104541
						ENSMUSG00000061313	Ddhd2	-1	-0.308823	0.00722664		ENSMUSG00000073647	Gm10557	1	1.69598	8.00705e-05																				ENSMUSG00000023921	Mmut	1	0.659208	0.000104673
						ENSMUSG00000050357	Carmil2	-1	-0.388894	0.00729435		ENSMUSG00000029815	Malsu1	1	0.419114	8.10326e-05																				ENSMUSG00000113440	Gm46404	1	2.01332	0.00010514
						ENSMUSG00000032554	Trf	1	1.69645	0.00730316		ENSMUSG00000073676	Hspe1	-1	-0.575867	8.53604e-05																				ENSMUSG00000024696	Lpxn	1	1.45577	0.000108891
						ENSMUSG00000018401	Mtmr4	-1	-0.173047	0.00731495		ENSMUSG00000108181	C030015A19Rik	-1	-0.873039	8.62248e-05																				ENSMUSG00000005102	Eif2ak4	1	0.422945	0.000119704
						ENSMUSG00000025780	Itih5	1	0.717672	0.00733037		ENSMUSG00000000957	Mmp14	-1	-1.07495	8.64481e-05																				ENSMUSG00000026097	Ormdl1	-1	-0.832277	0.000120865
						ENSMUSG00000086006	Gm13293	1	1.55647	0.00739996		ENSMUSG00000022503	Nubp1	-1	-0.451535	8.68521e-05																				ENSMUSG00000037990	Sh3rf3	-1	-0.632145	0.000121485
						ENSMUSG00000038290	Smg6	-1	-0.200424	0.00740493		ENSMUSG00000047033	Pcdhb15	-1	-1.65133	8.69578e-05																				ENSMUSG00000027122	Arl14ep	1	0.528738	0.00013041
						ENSMUSG00000037740	Mrps26	-1	-0.286764	0.00745465		ENSMUSG00000062647	Rpl7a	-1	-0.76203	8.9865e-05																				ENSMUSG00000112627	4933412E12Rik	-1	-1.01389	0.000132517
						ENSMUSG00000002416	Ndufb2	1	0.322519	0.00745731		ENSMUSG00000026887	Mrrf	-1	-0.696109	9.06658e-05																				ENSMUSG00000027387	Zc3h8	-1	-0.916766	0.000134302
						ENSMUSG00000030374	Strn4	-1	-0.295864	0.00749955		ENSMUSG00000031478	Nek3	-1	-1.06073	9.08111e-05																				ENSMUSG00000073599	Ecscr	-1	-1.42142	0.000136814
						ENSMUSG00000037692	Ahdc1	-1	-0.375579	0.00752984		ENSMUSG00000079109	Pms2	-1	-0.567125	9.09276e-05																				ENSMUSG00000055048	Gm9962	-1	-1.60822	0.000137718
						ENSMUSG00000034485	Uaca	1	0.78608	0.00753698		ENSMUSG00000020734	Grin2c	1	0.66503	9.49051e-05																				ENSMUSG00000028497	Hacd4	1	1.48316	0.000138359
						ENSMUSG00000046056	Sbsn	1	1.51903	0.00755283		ENSMUSG00000090523	Gypc	1	1.52376	9.76109e-05																				ENSMUSG00000067870	Rpl31-ps8	-1	-1.39479	0.000139396
						ENSMUSG00000039086	Ss18l1	-1	-0.337571	0.00760158		ENSMUSG00000024036	Slc37a1	1	0.771147	9.82495e-05																				ENSMUSG00000072720	Myo18b	-1	-1.4067	0.000140907
						ENSMUSG00000035529	Prdm4	-1	-0.231945	0.00760492		ENSMUSG00000112302	Gm48226	-1	-0.848655	9.92785e-05																				ENSMUSG00000031776	Arl2bp	-1	-0.314858	0.000143236
						ENSMUSG00000035929	H2-Q4	1	1.28534	0.00763463		ENSMUSG00000049538	Adamts16	1	1.10608	0.000101248																				ENSMUSG00000031508	Ankrd10	1	0.468965	0.000144399
						ENSMUSG00000028991	Mtor	-1	-0.158062	0.00767183		ENSMUSG00000066233	Tmem42	1	0.581497	0.000103189																				ENSMUSG00000036913	Trim67	1	0.918289	0.000145043
						ENSMUSG00000038646	Ramac	1	0.32866	0.00786157		ENSMUSG00000045876	Pcdhb8	-1	-1.53802	0.000103201																				ENSMUSG00000085565	Gm15721	-1	-1.73633	0.000147136
						ENSMUSG00000020646	Mboat2	1	0.336574	0.0078807		ENSMUSG00000086600	C030005K06Rik	-1	-3.05039	0.000103498																				ENSMUSG00000041079	Rwdd2b	-1	-0.620194	0.000149912
						ENSMUSG00000033323	Ctdp1	-1	-0.223486	0.00798519		ENSMUSG00000045930	Clec14a	1	0.842788	0.000103971																				ENSMUSG00000031311	Nono	-1	-0.458781	0.000152157
						ENSMUSG00000034685	Fam171a2	-1	-0.360309	0.00804457		ENSMUSG00000106019	Gm43672	-1	-1.31815	0.000104466																				ENSMUSG00000028688	Toe1	-1	-0.560977	0.000153897
						ENSMUSG00000049281	Scn3b	-1	-0.343522	0.00810627		ENSMUSG00000048603	Gm9828	1	0.743511	0.000109729																				ENSMUSG00000096974	Gm26881	-1	-4.17434	0.000158871
						ENSMUSG00000035969	Rusc2	-1	-0.243138	0.00823093		ENSMUSG00000028495	Rps6	-1	-0.348417	0.00011096																				ENSMUSG00000025473	Adam8	-1	-2.31577	0.000162953
						ENSMUSG00000021242	Npc2	1	0.538534	0.008232		ENSMUSG00000030711	Sult1a1	-1	-1.35099	0.00011339																				ENSMUSG00000085213	Gm13091	-1	-1.52839	0.000165385
						ENSMUSG00000003184	Irf3	1	0.632337	0.00826272		ENSMUSG00000024603	Dctn4	-1	-0.313719	0.000116862																				ENSMUSG00000029064	Gnb1	-1	-0.395713	0.000168925
						ENSMUSG00000027375	Mal	1	1.59004	0.00827861		ENSMUSG00000034189	Hsdl1	1	0.375163	0.000117181																				ENSMUSG00000087380	2210408F21Rik	-1	-1.24068	0.000175081
						ENSMUSG00000033790	Tubgcp5	-1	-0.251491	0.00833438		ENSMUSG00000053178	Mterf1b	1	1.37759	0.000121082																				ENSMUSG00000045140	Pigw	1	0.579226	0.000176775
						ENSMUSG00000050121	Opalin	1	1.54721	0.00837371		ENSMUSG00000017718	Afmid	1	1.48999	0.000121567																				ENSMUSG00000024169	Ift140	1	0.52254	0.0001788
						ENSMUSG00000003863	Ppfia3	-1	-0.437033	0.00840339		ENSMUSG00000097032	4930539J05Rik	-1	-1.97503	0.000134173																				ENSMUSG00000022978	Mis18a	-1	-0.945634	0.000179453
						ENSMUSG00000055717	Slain1	1	0.596772	0.00840937		ENSMUSG00000078517	Emc1	-1	-0.26999	0.000134575																				ENSMUSG00000078908	Mon1b	-1	-0.365598	0.000186613
						ENSMUSG00000032174	Icam5	-1	-0.546664	0.00841964		ENSMUSG00000032263	Bckdhb	1	0.381663	0.000137258																				ENSMUSG00000044125	9530080O11Rik	-1	-1.35386	0.000188962
						ENSMUSG00000031596	Slc7a2	1	0.646435	0.00849701		ENSMUSG00000035936	Aldh5a1	1	0.458947	0.000137856																				ENSMUSG00000097204	Gm17690	-1	-1.33943	0.00018941
						ENSMUSG00000007815	Rhoa	1	0.178077	0.00850995		ENSMUSG00000050908	Tvp23a	-1	-0.402524	0.000142009																				ENSMUSG00000039357	Fut11	1	0.506076	0.000191403
						ENSMUSG00000089917	Uckl1	1	0.333615	0.00855502		ENSMUSG00000038412	Higd1a	1	0.400409	0.000148267																				ENSMUSG00000020368	Canx	-1	-0.262117	0.000199972
						ENSMUSG00000032135	Mcam	1	1.19423	0.00865393		ENSMUSG00000031631	Cfap97	-1	-0.573154	0.000148844																				ENSMUSG00000018143	Mafk	-1	-0.691314	0.000200489
						ENSMUSG00000027858	Tspan2	1	0.994752	0.008745		ENSMUSG00000058135	Gstm1	1	0.540369	0.00014929																				ENSMUSG00000033439	Trmt13	1	1.13276	0.000207457
						ENSMUSG00000030878	Cdr2	1	1.23261	0.00876268		ENSMUSG00000036676	Tmtc3	-1	-0.513609	0.000149443																				ENSMUSG00000026117	Zap70	-1	-2.75462	0.00020825
						ENSMUSG00000029084	Cd38	1	1.84078	0.00876692		ENSMUSG00000099784	Dalir	-1	-2.47163	0.000151334																				ENSMUSG00000035919	Bbs9	-1	-0.545244	0.000214102
						ENSMUSG00000025608	Podxl	1	0.391133	0.00878732		ENSMUSG00000027848	Olfml3	1	1.49161	0.000152663																				ENSMUSG00000078784	Rbis	-1	-0.794445	0.000216334
						ENSMUSG00000046949	Nqo2	1	0.518386	0.00881719		ENSMUSG00000043895	S1pr2	1	0.896772	0.000154128																				ENSMUSG00000031546	Gins4	-1	-0.776977	0.000220915
						ENSMUSG00000005102	Eif2ak4	-1	-0.335306	0.00891127		ENSMUSG00000039563	2210406O10Rik	-1	-1.43841	0.000162238																				ENSMUSG00000031167	Rbm3	-1	-0.513205	0.000224807
						ENSMUSG00000070427	Il18bp	1	0.804065	0.00891757		ENSMUSG00000026424	Gpr37l1	1	0.623314	0.000163121																				ENSMUSG00000040521	Tsfm	1	0.387794	0.000228312
						ENSMUSG00000003420	Fcgrt	1	0.600251	0.00895815		ENSMUSG00000086368	Gm13830	-1	-1.85379	0.000166326																				ENSMUSG00000092203	1110038B12Rik	1	0.639008	0.00022897
						ENSMUSG00000022454	Nell2	-1	-0.613674	0.00900065		ENSMUSG00000102302	Gm38190	-1	-1.9253	0.000169882																				ENSMUSG00000103280	Gm37277	-1	-2.93929	0.000234681
						ENSMUSG00000036580	Spg20	1	0.629185	0.00902685		ENSMUSG00000017679	Ttpal	-1	-0.527476	0.000171247																				ENSMUSG00000022913	Psmg1	-1	-0.655587	0.000237676
						ENSMUSG00000047554	Tmem41b	1	0.47611	0.00908688		ENSMUSG00000000223	Drp2	-1	-0.516548	0.0001753																				ENSMUSG00000020193	Zpbp	1	1.14011	0.000241476
						ENSMUSG00000002578	Ikzf4	-1	-0.346457	0.00909382		ENSMUSG00000067713	Prkag1	-1	-0.243093	0.000179547																				ENSMUSG00000024234	Mtpap	-1	-0.367292	0.000241885
						ENSMUSG00000024070	Prkd3	1	0.71301	0.00917083		ENSMUSG00000062488	Ifit3b	-1	-2.53242	0.000181812																				ENSMUSG00000073406	H2-Bl	1	3.56758	0.000244381
						ENSMUSG00000033066	Gas7	-1	-0.362214	0.00922124		ENSMUSG00000006673	Qrich1	-1	-0.350312	0.000183574																				ENSMUSG00000021720	Rnf180	1	0.460559	0.000248793
						ENSMUSG00000026426	Arl8a	-1	-0.206635	0.00924324		ENSMUSG00000038822	Hace1	-1	-0.615738	0.000188927																				ENSMUSG00000024925	Rnaseh2c	1	0.731609	0.000249761
						ENSMUSG00000019873	Reep3	1	0.662714	0.00931766		ENSMUSG00000054252	Fgfr3	1	0.729746	0.000195193																				ENSMUSG00000028969	Cdk5	-1	-0.275322	0.000249784
						ENSMUSG00000026113	Inpp4a	-1	-0.386796	0.00935181		ENSMUSG00000028013	Ppa2	-1	-0.466947	0.00019904																				ENSMUSG00000059022	Kcp	-1	-2.59338	0.000255534
						ENSMUSG00000022635	Zcrb1	1	0.245538	0.00938016		ENSMUSG00000016194	Hsd11b1	1	1.57112	0.000202049																				ENSMUSG00000019897	Ccdc59	-1	-0.62915	0.000258637
						ENSMUSG00000022747	St3gal6	1	0.472661	0.00945082		ENSMUSG00000044081	Zfp85os	-1	-1.3849	0.000203762																				ENSMUSG00000086896	Cyp4x1os	-1	-2.17995	0.000259414
						ENSMUSG00000052584	Serp2	-1	-0.31041	0.00961107		ENSMUSG00000015889	Lta4h	1	0.362818	0.000204633																				ENSMUSG00000026031	Cflar	1	0.757097	0.000259943
						ENSMUSG00000033099	Nol12	-1	-0.241442	0.00972422		ENSMUSG00000022833	Ccdc14	1	1.09822	0.000206298																				ENSMUSG00000033735	Spr	1	0.478822	0.000261385
						ENSMUSG00000039983	Ccdc32	-1	-0.367976	0.00976051		ENSMUSG00000045107	Saysd1	-1	-0.755103	0.000207882																				ENSMUSG00000026436	Elk4	1	0.576371	0.000262786
						ENSMUSG00000045248	Med26	-1	-0.313355	0.00997589		ENSMUSG00000021494	Ddx41	1	0.306837	0.000210769																				ENSMUSG00000020275	Rel	-1	-0.751362	0.000263816
						ENSMUSG00000035392	Dennd1a	-1	-0.198653	0.0101061		ENSMUSG00000002010	Idh3g	1	0.21027	0.000216884																				ENSMUSG00000041117	Ccdc8	1	1.0537	0.00027787
						ENSMUSG00000022678	Nde1	1	0.755998	0.010184		ENSMUSG00000022848	Slc49a4	1	0.253528	0.000218716																				ENSMUSG00000024896	Minpp1	-1	-0.407424	0.000283566
						ENSMUSG00000103906	Tigd5	-1	-0.3708	0.0102042		ENSMUSG00000071281	Zfp65	-1	-0.496999	0.000224234																				ENSMUSG00000113515	Gm29675	-1	-1.09634	0.000289141
						ENSMUSG00000040584	Abcb1a	1	0.490846	0.0102279		ENSMUSG00000078868	Gm14412	-1	-2.80845	0.000227528																				ENSMUSG00000040302	Rbm48	-1	-0.347814	0.000291596
						ENSMUSG00000025492	Ifitm3	1	0.919985	0.010292		ENSMUSG00000051705	Senp8	-1	-0.618936	0.000228415																				ENSMUSG00000019295	Tmem129	-1	-0.274814	0.000292592
						ENSMUSG00000016349	Eef1a2	-1	-0.267816	0.0105835		ENSMUSG00000039253	Fn3krp	-1	-0.557108	0.000228715																				ENSMUSG00000059142	Zfp945	-1	-0.843474	0.000293613
						ENSMUSG00000070327	Rnf213	1	0.691928	0.0106056		ENSMUSG00000001313	Rnd2	1	0.694627	0.000233357																				ENSMUSG00000022386	Trmu	1	0.569755	0.000293658
						ENSMUSG00000025727	A930017K11Rik	1	1.42174	0.0106856		ENSMUSG00000041679	Lrrc29	1	1.20561	0.000235379																				ENSMUSG00000047228	A2ml1	-1	-3.43252	0.000297062
						ENSMUSG00000060284	Sp7	1	1.04387	0.010867		ENSMUSG00000097626	4921504A21Rik	-1	-0.959316	0.000235784																				ENSMUSG00000056383	AI987944	-1	-0.759562	0.000299443
						ENSMUSG00000033557	Fam20b	-1	-0.154916	0.0109369		ENSMUSG00000001445	Mrpl10	1	0.431894	0.000236094																				ENSMUSG00000037674	Rfx7	1	0.319651	0.000305943
						ENSMUSG00000031169	Porcn	-1	-0.398777	0.0110613		ENSMUSG00000022948	Setd4	-1	-0.908207	0.000237758																				ENSMUSG00000021114	Atp6v1d	-1	-0.424538	0.000308929
						ENSMUSG00000039842	Mcph1	-1	-0.257259	0.0110954		ENSMUSG00000027466	Rbck1	-1	-0.655786	0.000241367																				ENSMUSG00000029270	Dipk1a	1	0.384097	0.000312906
						ENSMUSG00000035390	Brsk1	-1	-0.354171	0.0110986		ENSMUSG00000040667	Nup88	-1	-0.322791	0.000244207																				ENSMUSG00000031907	Zfp90	-1	-0.311861	0.000328281
						ENSMUSG00000020235	Fzr1	-1	-0.232708	0.0112289		ENSMUSG00000014769	Psmb1	1	0.352301	0.000244988																				ENSMUSG00000045237	Eola1	-1	-0.461233	0.000335201
						ENSMUSG00000044408	Sptssa	1	0.38325	0.011251		ENSMUSG00000105218	Gm38413	1	1.53745	0.000252282																				ENSMUSG00000037049	Smpd1	-1	-0.430152	0.000336991
						ENSMUSG00000047996	Prrg1	1	1.04807	0.0113314		ENSMUSG00000045932	Ifit2	-1	-1.27909	0.000256619																				ENSMUSG00000096433	Zfp994	-1	-0.895913	0.000341937
						ENSMUSG00000036737	Oxsr1	1	0.576458	0.011403		ENSMUSG00000021408	Ripk1	1	0.703806	0.000259282																				ENSMUSG00000002428	Hltf	1	0.531113	0.000343298
						ENSMUSG00000020395	Itk	-1	-1.2014	0.0114728		ENSMUSG00000091549	Gm6548	1	2.75597	0.00027491																				ENSMUSG00000026281	Dtymk	1	0.392243	0.000355219
						ENSMUSG00000092274	Neat1	1	1.3302	0.0115071		ENSMUSG00000060147	Serpinb6a	-1	-0.713703	0.000275541																				ENSMUSG00000054074	Skida1	1	0.510968	0.000364903
						ENSMUSG00000036572	Upf3b	1	0.230075	0.0116237		ENSMUSG00000115149	9330188P03Rik	1	1.47462	0.000277392																				ENSMUSG00000028030	Tbck	-1	-0.508606	0.000368572
						ENSMUSG00000022434	Fam118a	-1	-0.376443	0.0116828		ENSMUSG00000073096	Lrrc61	1	0.708147	0.000277753																				ENSMUSG00000059277	R74862	-1	-0.713521	0.000370845
						ENSMUSG00000029419	Ajm1	-1	-0.329518	0.0117356		ENSMUSG00000060373	Hnrnpc	-1	-0.240346	0.000278534																				ENSMUSG00000015176	Nolc1	-1	-0.282585	0.000373612
						ENSMUSG00000030994	D7Ertd443e	1	1.38198	0.0117717		ENSMUSG00000034795	Ccdc122	-1	-3.37383	0.000285498																				ENSMUSG00000047656	Trpt1	-1	-0.566346	0.000378917
						ENSMUSG00000031775	Pllp	1	1.19897	0.0118508		ENSMUSG00000028106	Rprd2	-1	-0.270544	0.000286298																				ENSMUSG00000095677	Dynlt1f	-1	-2.0182	0.000387657
						ENSMUSG00000034781	Gna11	-1	-0.198083	0.0120757		ENSMUSG00000037958	Nsrp1	1	0.285974	0.00028699																				ENSMUSG00000074704	Rad21l	1	1.97991	0.000395426
						ENSMUSG00000011884	Gltp	1	0.998686	0.0121571		ENSMUSG00000022940	Pigp	-1	-0.5835	0.000291663																				ENSMUSG00000001082	Mfsd10	1	0.445849	0.00039885
						ENSMUSG00000009828	Cilk1	1	0.506555	0.0121862		ENSMUSG00000043702	Pde12	1	0.341985	0.000292507																				ENSMUSG00000017747	Ghdc	1	0.71625	0.000413911
						ENSMUSG00000032060	Cryab	1	1.66822	0.0121998		ENSMUSG00000038683	Pak1ip1	-1	-0.313493	0.000292816																				ENSMUSG00000024646	Cyb5a	-1	-0.420514	0.000438361
						ENSMUSG00000027524	Edn3	1	0.654834	0.0122317		ENSMUSG00000031029	Eif3f	1	0.247977	0.00029296																				ENSMUSG00000087184	Gm11650	1	1.02035	0.000443335
						ENSMUSG00000041378	Cldn5	1	0.534206	0.0124376		ENSMUSG00000097750	Gm4673	-1	-1.20883	0.000304028																				ENSMUSG00000101856	1700096K18Rik	-1	-1.10331	0.000450172
						ENSMUSG00000024217	Snrpc	1	0.27172	0.0124382		ENSMUSG00000106688	Gm42851	1	1.48291	0.000304353																				ENSMUSG00000034371	Tkfc	-1	-0.44431	0.000456955
						ENSMUSG00000060992	Copz1	-1	-0.136751	0.0125671		ENSMUSG00000066640	Fbxl18	1	0.293535	0.000307604																				ENSMUSG00000030591	Psmd8	-1	-0.32617	0.000461758
						ENSMUSG00000040209	Zfp704	-1	-0.242859	0.0125693		ENSMUSG00000100599	1700120C14Rik	-1	-1.35359	0.000312226																				ENSMUSG00000040272	Accs	-1	-1.82856	0.00046839
						ENSMUSG00000057506	Bloc1s2	-1	-0.321548	0.0128893		ENSMUSG00000055523	Gucy2g	-1	-3.25698	0.000312412																				ENSMUSG00000035367	Rmi1	-1	-0.436739	0.000472696
						ENSMUSG00000035441	Myo1d	1	1.19197	0.0130363		ENSMUSG00000097729	2310015A10Rik	-1	-0.998756	0.000313069																				ENSMUSG00000079104	Prps1l3	1	0.599402	0.000473501
						ENSMUSG00000117864	Gm19500	1	1.8179	0.0131382		ENSMUSG00000054836	Elp6	1	0.487916	0.000326924																				ENSMUSG00000096449	Gm4076	1	7.67134	0.000476677
						ENSMUSG00000018830	Myh11	1	0.855885	0.0132674		ENSMUSG00000117822	Eef1a1-ps1	1	3.88276	0.0003337																				ENSMUSG00000038569	Rad9b	-1	-4.23949	0.000479065
						ENSMUSG00000022179	4931414P19Rik	-1	-0.589026	0.0134234		ENSMUSG00000022244	Amacr	1	0.414852	0.000340577																				ENSMUSG00000007908	Hmgcll1	1	0.465565	0.00048096
						ENSMUSG00000039615	Stub1	-1	-0.192535	0.0134668		ENSMUSG00000019899	Lama2	-1	-2.10782	0.000345236																				ENSMUSG00000022620	Arsa	1	0.347266	0.000483567
						ENSMUSG00000022208	Jph4	-1	-0.371341	0.013573		ENSMUSG00000051727	Kctd14	1	1.51949	0.000348096																				ENSMUSG00000019874	Fabp7	1	1.11467	0.000489866
						ENSMUSG00000024006	Stk38	1	0.379626	0.0137873		ENSMUSG00000038213	Tapbpl	-1	-1.16282	0.000362952																				ENSMUSG00000020090	Npffr1	-1	-2.20598	0.000498851
						ENSMUSG00000062661	Ncs1	-1	-0.248655	0.0138982		ENSMUSG00000068962	Zfp114	-1	-1.17888	0.00037316																				ENSMUSG00000028470	Hint2	1	0.657245	0.00050109
						ENSMUSG00000021824	Ap3m1	1	0.242997	0.0140071		ENSMUSG00000033166	Dis3	1	0.453662	0.000375104																				ENSMUSG00000079057	Cyp4v3	-1	-0.892768	0.00052279
						ENSMUSG00000028670	Lypla2	-1	-0.259654	0.0142477		ENSMUSG00000097157	Gm26512	1	1.51581	0.000379181																				ENSMUSG00000116995	Gm21926	-1	-0.397868	0.000524682
						ENSMUSG00000073599	Ecscr	1	0.901612	0.0145618		ENSMUSG00000020908	Myh3	1	1.72403	0.000382151																				ENSMUSG00000028093	Acp6	-1	-0.518161	0.000525024
						ENSMUSG00000024613	Tcof1	-1	-0.196566	0.014608		ENSMUSG00000034940	Synrg	1	0.247381	0.000384929																				ENSMUSG00000103442	Pcdha1	1	2.51404	0.000525301
						ENSMUSG00000020805	Slc13a5	-1	-0.43055	0.0150811		ENSMUSG00000033701	Acbd6	-1	-0.309013	0.000410828																				ENSMUSG00000089922	Gm43517	1	1.21796	0.000538163
						ENSMUSG00000028334	Nans	-1	-0.304659	0.0152697		ENSMUSG00000099875	Rbm3-ps	1	5.14698	0.000412433																				ENSMUSG00000111374	Gm50490	-1	-0.992435	0.000545978
						ENSMUSG00000076439	Mog	1	1.51174	0.0155237		ENSMUSG00000017307	Acot8	1	0.39442	0.00041578																				ENSMUSG00000003154	Foxj2	1	0.310362	0.000553188
						ENSMUSG00000024597	Slc12a2	1	0.945517	0.0156168		ENSMUSG00000040658	Dnph1	1	0.583548	0.00043687																				ENSMUSG00000033685	Ucp2	-1	-2.33879	0.000555694
						ENSMUSG00000025909	Sntg1	-1	-0.237819	0.0156726		ENSMUSG00000033684	Qsox1	1	0.4195	0.000446906																				ENSMUSG00000000340	Dbt	-1	-0.472331	0.000556649
						ENSMUSG00000022554	Hgh1	-1	-0.32575	0.0157189		ENSMUSG00000077450	Rab11b	-1	-0.501229	0.00044781																				ENSMUSG00000042787	Exog	-1	-0.342655	0.000566624
						ENSMUSG00000025239	Limd1	1	0.68013	0.0157193		ENSMUSG00000033126	Ybey	-1	-0.552035	0.00045436																				ENSMUSG00000056771	Gm10010	-1	-0.918322	0.000578068
						ENSMUSG00000024413	Npc1	1	0.46767	0.0160457		ENSMUSG00000025962	Fastkd2	-1	-0.344305	0.000454894																				ENSMUSG00000075040	Zfp408	-1	-0.399973	0.000580628
						ENSMUSG00000056492	Adgrf5	1	0.4256	0.0179646		ENSMUSG00000096141	Dnah7a	1	1.80026	0.000468209																				ENSMUSG00000097908	4933404O12Rik	-1	-0.910536	0.000592698
						ENSMUSG00000093798	Gm8355	-1	-1.19021	0.0179674		ENSMUSG00000108402	9430064I24Rik	-1	-1.29583	0.000469909																				ENSMUSG00000026584	Scyl3	-1	-0.300374	0.000602536
						ENSMUSG00000009640	Dmap1	-1	-0.155752	0.0190623		ENSMUSG00000054676	1600014C10Rik	1	0.533933	0.000474854																				ENSMUSG00000105076	A930003O13Rik	-1	-1.60281	0.000610778
						ENSMUSG00000041362	Shtn1	1	0.517843	0.0197981		ENSMUSG00000021493	Pdlim7	1	0.471008	0.000476592																				ENSMUSG00000060530	A930017M01Rik	1	0.571666	0.000630129
						ENSMUSG00000020961	Ston2	1	0.46955	0.0216602		ENSMUSG00000021033	Gstz1	1	0.537052	0.000477748																				ENSMUSG00000037260	Hgsnat	1	0.324292	0.000639962
						ENSMUSG00000027695	Pld1	1	0.616613	0.0253098		ENSMUSG00000026594	Ralgps2	-1	-0.450196	0.000477895																				ENSMUSG00000041426	Hibch	1	0.955814	0.00064101
												ENSMUSG00000030204	Ddx47	-1	-0.295364	0.000483778																				ENSMUSG00000086841	2410006H16Rik	1	0.519018	0.000641727
												ENSMUSG00000048126	Col6a3	1	1.43428	0.000484256																				ENSMUSG00000078773	Rad54b	-1	-1.05728	0.000642328
												ENSMUSG00000034175	Rhbdd3	1	0.349129	0.000488829																				ENSMUSG00000024827	Gldc	1	0.731954	0.000647367
												ENSMUSG00000040268	Plekha1	-1	-0.386341	0.000502372																				ENSMUSG00000048495	Tyw5	-1	-0.414417	0.000672613
												ENSMUSG00000089714	Gm16092	1	1.98286	0.000513015																				ENSMUSG00000024177	Nme4	-1	-1.04734	0.000687475
												ENSMUSG00000040865	Ino80d	-1	-0.393203	0.00051324																				ENSMUSG00000031672	Got2	-1	-0.940587	0.000704107
												ENSMUSG00000024901	Peli3	1	0.366787	0.000520082																				ENSMUSG00000066721	Zfp575	-1	-0.795723	0.000710783
												ENSMUSG00000056612	Ppp1r14b	1	0.500933	0.00052442																				ENSMUSG00000049526	Tmem202	-1	-1.08081	0.000715471
												ENSMUSG00000025575	Cant1	-1	-0.259846	0.000528801																				ENSMUSG00000054099	Slc25a40	-1	-0.622183	0.000716231
												ENSMUSG00000015879	Fam184b	1	0.854685	0.000530531																				ENSMUSG00000022841	Ap2m1	-1	-0.396821	0.000723855
												ENSMUSG00000050288	Fzd2	-1	-0.5529	0.000530822																				ENSMUSG00000028792	Ak2	1	0.311855	0.000724028
												ENSMUSG00000099471	Gm8451	1	1.13584	0.000534436																				ENSMUSG00000064307	Lrrc51	1	1.25144	0.00073116
												ENSMUSG00000109006	B230209E15Rik	1	0.51968	0.000538604																				ENSMUSG00000022471	Xrcc6	1	0.423077	0.000734076
												ENSMUSG00000032127	Vps11	1	0.256276	0.000541577																				ENSMUSG00000070476	Fam217b	-1	-0.344355	0.00073668
												ENSMUSG00000022123	Scel	-1	-1.39858	0.00054358																				ENSMUSG00000032607	Amt	-1	-0.619684	0.000737035
												ENSMUSG00000026404	Ddx59	1	0.528963	0.000556908																				ENSMUSG00000085767	Gm13563	1	0.714335	0.000743865
												ENSMUSG00000021913	Ogdhl	1	0.591384	0.0005711																				ENSMUSG00000064215	Ifi27	-1	-1.85507	0.000745966
												ENSMUSG00000024592	C330018D20Rik	1	0.439632	0.000571901																				ENSMUSG00000037111	Setd7	-1	-0.524016	0.000752674
												ENSMUSG00000028597	Gpx7	1	0.563304	0.000572936																				ENSMUSG00000020420	Zfp607a	1	1.48135	0.000755931
												ENSMUSG00000057234	Mettl15	-1	-0.62593	0.000577412																				ENSMUSG00000007670	Khsrp	1	0.495051	0.000756594
												ENSMUSG00000022469	Rapgef3	1	0.756146	0.000579668																				ENSMUSG00000029283	Cdc7	-1	-0.717469	0.000764805
												ENSMUSG00000028840	Zfp593	1	0.426733	0.000589793																				ENSMUSG00000018666	Cbx1	1	0.26607	0.000768546
												ENSMUSG00000030867	Plk1	1	1.25662	0.000597411																				ENSMUSG00000061613	U2af1	-1	-0.361311	0.000771579
												ENSMUSG00000035104	Eva1a	1	0.692098	0.000599285																				ENSMUSG00000079105	C7	1	1.82852	0.000798054
												ENSMUSG00000036613	Eipr1	-1	-0.327091	0.000600821																				ENSMUSG00000029518	Rab35	1	0.280937	0.000805166
												ENSMUSG00000021987	Mtmr6	-1	-0.440784	0.000608316																				ENSMUSG00000034757	Tmub2	-1	-0.291282	0.000824675
												ENSMUSG00000034371	Tkfc	1	0.481901	0.000621352																				ENSMUSG00000040586	Ofd1	1	0.615053	0.000830555
												ENSMUSG00000021660	Btf3	-1	-0.240247	0.000626453																				ENSMUSG00000020175	Rab36	1	0.522199	0.000830632
												ENSMUSG00000024565	Sall3	1	0.582689	0.000627385																				ENSMUSG00000071256	Zfp213	1	0.520877	0.00084516
												ENSMUSG00000040040	Ift88	-1	-0.378699	0.000634583																				ENSMUSG00000027259	Adal	-1	-0.493677	0.000847968
												ENSMUSG00000057396	Zfp759	1	0.487114	0.000636157																				ENSMUSG00000031485	Plpbp	-1	-0.348695	0.00085473
												ENSMUSG00000052675	Zfp112	-1	-0.490795	0.000652823																				ENSMUSG00000000766	Oprm1	1	0.873483	0.000857645
												ENSMUSG00000015536	Mocs2	-1	-0.321837	0.000669219																				ENSMUSG00000073775	Kti12	-1	-0.520029	0.000868861
												ENSMUSG00000027099	Mtx2	-1	-0.288316	0.000674694																				ENSMUSG00000029027	Dffb	-1	-0.609033	0.000916903
												ENSMUSG00000055692	Tmem191c	-1	-0.862739	0.000676894																				ENSMUSG00000023883	Phf10	-1	-0.414776	0.000924968
												ENSMUSG00000030335	Mrpl51	-1	-0.272814	0.000678206																				ENSMUSG00000024663	Rab3il1	1	0.546068	0.000935089
												ENSMUSG00000044576	Garem2	1	0.532554	0.000694929																				ENSMUSG00000021824	Ap3m1	-1	-0.306801	0.000942966
												ENSMUSG00000117725	Gm50240	1	1.06549	0.000708068																				ENSMUSG00000072640	Lyrm9	-1	-0.58663	0.000952675
												ENSMUSG00000073102	Drc1	-1	-0.611338	0.000713561																				ENSMUSG00000039512	Uhrf1bp1	1	0.530001	0.000967526
												ENSMUSG00000025609	Mkln1	-1	-0.293312	0.000729184																				ENSMUSG00000039210	Gpatch2	1	0.376127	0.000985612
												ENSMUSG00000108616	Gm35040	-1	-1.05519	0.000741813																				ENSMUSG00000075410	Prcd	1	1.051	0.00100201
												ENSMUSG00000039233	Tbce	-1	-0.41389	0.000743713																				ENSMUSG00000029311	Hsd17b11	-1	-0.385835	0.00100937
												ENSMUSG00000024666	Tmem138	-1	-0.402707	0.000746313																				ENSMUSG00000022400	Rbx1	-1	-0.210159	0.0010095
												ENSMUSG00000084880	Tomm6os	-1	-1.77797	0.000754466																				ENSMUSG00000057948	Unc13d	1	1.28571	0.00101084
												ENSMUSG00000085457	1110046J04Rik	-1	-1.74952	0.000755141																				ENSMUSG00000012429	Mplkip	1	0.456821	0.00102268
												ENSMUSG00000075703	Selenoi	-1	-0.410752	0.00076331																				ENSMUSG00000000214	Th	1	2.65821	0.00102507
												ENSMUSG00000030317	Timp4	1	0.667037	0.00076921																				ENSMUSG00000097145	9230114K14Rik	-1	-0.916131	0.00103613
												ENSMUSG00000049047	Armcx3	-1	-0.289598	0.000780896																				ENSMUSG00000053040	Aph1c	1	0.73636	0.00103791
												ENSMUSG00000029440	Psmd9	-1	-0.322971	0.000794639																				ENSMUSG00000079139	Gm4204	1	0.953899	0.00104235
												ENSMUSG00000030607	Acan	1	0.884224	0.000807496																				ENSMUSG00000055150	Zfp78	1	0.51499	0.00104939
												ENSMUSG00000040848	Sft2d2	-1	-0.697793	0.000809944																				ENSMUSG00000030380	Mzf1	1	0.45865	0.00106635
												ENSMUSG00000032109	Nlrx1	1	0.627998	0.000813141																				ENSMUSG00000032127	Vps11	-1	-0.279359	0.00110523
												ENSMUSG00000102234	Gm37885	-1	-1.66493	0.000819556																				ENSMUSG00000042256	Ptchd4	1	0.831135	0.00111798
												ENSMUSG00000021185	Dglucy	1	0.787455	0.00083104																				ENSMUSG00000074129	Rpl13a	1	0.608952	0.00111832
												ENSMUSG00000024146	Cript	-1	-0.443552	0.000843936																				ENSMUSG00000107879	9330102E08Rik	-1	-0.796443	0.001122
												ENSMUSG00000034336	Ina	1	0.359304	0.000847773																				ENSMUSG00000022901	Cd86	1	1.41249	0.00112913
												ENSMUSG00000019785	Clvs2	1	0.48223	0.000848884																				ENSMUSG00000025963	Mdh1b	-1	-2.21874	0.00115869
												ENSMUSG00000079669	Gm17396	1	1.14532	0.000853496																				ENSMUSG00000040322	Slc25a24	-1	-1.08523	0.00116525
												ENSMUSG00000034789	Rab24	-1	-0.446092	0.000876987																				ENSMUSG00000084808	9430091E24Rik	-1	-1.08216	0.00118567
												ENSMUSG00000020327	Fgf22	1	0.863446	0.00088907																				ENSMUSG00000029649	Pomp	1	0.292462	0.00119035
												ENSMUSG00000041949	Tango6	1	0.689637	0.00092075																				ENSMUSG00000086158	Ccpg1os	-1	-0.749106	0.00119281
												ENSMUSG00000053070	Cfap300	-1	-0.987234	0.000928772																				ENSMUSG00000063787	Chchd1	1	0.390034	0.00125184
												ENSMUSG00000004865	Srpk1	1	0.322027	0.000932975																				ENSMUSG00000026414	Tnnt2	-1	-1.54128	0.0012625
												ENSMUSG00000018566	Slc2a4	1	1.90293	0.000941248																				ENSMUSG00000060224	Pyroxd2	1	1.32536	0.00127556
												ENSMUSG00000025949	Pikfyve	1	0.477904	0.000944015																				ENSMUSG00000025780	Itih5	-1	-0.919131	0.00128701
												ENSMUSG00000118154	9330117O12Rik	-1	-3.83376	0.000946795																				ENSMUSG00000029343	Crybb1	-1	-1.57237	0.00129361
												ENSMUSG00000030004	Nat8	1	1.17624	0.000950157																				ENSMUSG00000030659	Nucb2	1	0.487382	0.00130393
												ENSMUSG00000089941	Gm16168	1	2.51514	0.000958935																				ENSMUSG00000029208	Guf1	-1	-0.692474	0.00130396
												ENSMUSG00000031812	Map1lc3b	-1	-0.403874	0.000962971																				ENSMUSG00000040018	Cox15	-1	-0.415565	0.00133482
												ENSMUSG00000041828	Abca8a	-1	-2.2296	0.000963096																				ENSMUSG00000106688	Gm42851	-1	-1.56829	0.00134952
												ENSMUSG00000034807	Colgalt1	-1	-0.302043	0.000972169																				ENSMUSG00000078945	Naip2	-1	-1.66228	0.00135942
												ENSMUSG00000061536	Sec22c	-1	-0.2662	0.000972406																				ENSMUSG00000051669	AU021092	1	1.14489	0.00136877
												ENSMUSG00000052407	Ccdc171	-1	-1.62788	0.000981714																				ENSMUSG00000025159	Mms19	1	0.340397	0.00137244
												ENSMUSG00000071856	Mcc	1	0.687699	0.000985244																				ENSMUSG00000020706	Ftsj3	1	0.351411	0.00137645
												ENSMUSG00000039753	Fbxl5	-1	-0.233324	0.00102085																				ENSMUSG00000004040	Stat3	-1	-0.364845	0.00142273
												ENSMUSG00000032033	Barx2	-1	-1.81312	0.00102494																				ENSMUSG00000001418	Glmp	-1	-0.496863	0.00142677
												ENSMUSG00000001774	Chordc1	-1	-0.412926	0.00102693																				ENSMUSG00000039221	Rpl22l1	-1	-0.428762	0.00142831
												ENSMUSG00000029397	Rchy1	-1	-0.337301	0.001044																				ENSMUSG00000027342	Pcna	-1	-0.683771	0.00145244
												ENSMUSG00000086859	Snhg20	1	0.622907	0.00104709																				ENSMUSG00000000628	Hk2	1	1.0745	0.00145372
												ENSMUSG00000024011	Pi16	1	1.80227	0.00106982																				ENSMUSG00000042961	Egflam	1	0.655748	0.00145925
												ENSMUSG00000025369	Smarcc2	1	0.234046	0.00107361																				ENSMUSG00000031917	Nip7	-1	-0.545188	0.00146477
												ENSMUSG00000039670	Oxld1	1	0.64802	0.00108132																				ENSMUSG00000029452	Tmem116	-1	-1.23047	0.00147418
												ENSMUSG00000022681	Ntan1	1	0.396375	0.00109142																				ENSMUSG00000096221	1500002C15Rik	1	1.56101	0.00147776
												ENSMUSG00000015869	Prpsap1	1	0.494836	0.00110367																				ENSMUSG00000022031	Elp3	-1	-0.271586	0.00148819
												ENSMUSG00000020003	Pex7	-1	-0.492558	0.00111986																				ENSMUSG00000024511	Rab27b	-1	-0.758701	0.00149867
												ENSMUSG00000021550	2210016F16Rik	1	0.552539	0.0011302																				ENSMUSG00000104168	Gm38250	-1	-0.960945	0.00150325
												ENSMUSG00000052137	Rbm12b2	-1	-0.637825	0.00113437																				ENSMUSG00000056076	Eif3b	-1	-0.16985	0.00151673
												ENSMUSG00000028601	Echdc2	-1	-1.43426	0.00118828																				ENSMUSG00000004356	Utp20	-1	-0.462584	0.00153295
												ENSMUSG00000022769	Sdf2l1	-1	-0.777985	0.00119594																				ENSMUSG00000061414	Cracr2a	-1	-1.01041	0.00156845
												ENSMUSG00000024474	Ik	-1	-0.212404	0.00121914																				ENSMUSG00000021556	Golm1	1	0.672134	0.00158718
												ENSMUSG00000026837	Col5a1	-1	-1.96495	0.0012279																				ENSMUSG00000071753	Cdr1os	-1	-0.924649	0.00158852
												ENSMUSG00000000402	Egfl6	1	1.09642	0.00124452																				ENSMUSG00000035278	Plekhj1	1	0.361459	0.00161623
												ENSMUSG00000026927	Entr1	1	0.296549	0.00124493																				ENSMUSG00000049038	Mterf2	-1	-0.954042	0.00162859
												ENSMUSG00000030717	Nupr1	1	1.56904	0.00125794																				ENSMUSG00000045598	Zfp553	-1	-0.325221	0.00164501
												ENSMUSG00000062997	Rpl35	1	0.353084	0.00126324																				ENSMUSG00000032244	Fem1b	-1	-0.476752	0.00168112
												ENSMUSG00000032712	Resf1	1	0.385437	0.00126852																				ENSMUSG00000057229	Dmac2	1	0.287726	0.00170879
												ENSMUSG00000019916	P4ha1	-1	-0.437712	0.00127671																				ENSMUSG00000022898	Vps26c	1	0.335191	0.00172348
												ENSMUSG00000056023	Gm9989	1	2.02226	0.00127915																				ENSMUSG00000063362	Alg11	1	0.449172	0.00172523
												ENSMUSG00000030604	Zfp626	-1	-0.43661	0.00128008																				ENSMUSG00000052712	BC004004	-1	-0.245172	0.00174245
												ENSMUSG00000103707	Pcdha6	-1	-0.832007	0.00128698																				ENSMUSG00000097413	A830052D11Rik	-1	-1.57647	0.00174324
												ENSMUSG00000031788	Kifc3	1	0.38792	0.0012908																				ENSMUSG00000021044	Adck1	-1	-0.547336	0.00175305
												ENSMUSG00000094152	Slc6a16	1	1.40193	0.00130663																				ENSMUSG00000034974	Dapk3	1	0.343082	0.00178955
												ENSMUSG00000026675	Hsd17b7	-1	-0.736333	0.00131658																				ENSMUSG00000024121	Atp6v0c	1	0.977842	0.00180601
												ENSMUSG00000029919	Hpgds	-1	-1.18795	0.00132037																				ENSMUSG00000020228	Helb	1	0.726402	0.00181769
												ENSMUSG00000035378	Shq1	-1	-0.654084	0.00132488																				ENSMUSG00000081824	Ndufs5-ps	1	3.29853	0.00181963
												ENSMUSG00000072919	Noxred1	1	1.6068	0.00132794																				ENSMUSG00000041343	Ankrd42	1	0.606863	0.00182478
												ENSMUSG00000093436	Gm20646	-1	-3.16182	0.00132971																				ENSMUSG00000045667	Smtnl2	-1	-1.65037	0.00183644
												ENSMUSG00000027184	Caprin1	-1	-0.217031	0.00133032																				ENSMUSG00000044749	Abca6	-1	-1.61956	0.00187796
												ENSMUSG00000022412	Mief1	1	0.307065	0.00135469																				ENSMUSG00000025871	4833439L19Rik	1	0.224537	0.00187949
												ENSMUSG00000113679	Gm10432	1	0.997581	0.00137315																				ENSMUSG00000053317	Sec61b	-1	-0.395829	0.00188998
												ENSMUSG00000022965	Ifngr2	-1	-0.861849	0.00139776																				ENSMUSG00000037999	Arap2	-1	-0.635324	0.00190547
												ENSMUSG00000025102	3110040N11Rik	1	0.384415	0.00140071																				ENSMUSG00000087633	Gm14455	-1	-1.73038	0.00197098
												ENSMUSG00000015083	C8g	-1	-1.345	0.00140645																				ENSMUSG00000029580	Actb	1	0.439902	0.0019996
												ENSMUSG00000041471	Shld2	1	0.47781	0.00143674																				ENSMUSG00000026110	Mgat4a	1	0.281755	0.00200408
												ENSMUSG00000029797	Sspo	-1	-2.08764	0.00146734																				ENSMUSG00000044533	Rps2	-1	-0.844613	0.00206965
												ENSMUSG00000060336	Zfp937	1	1.666	0.00147087																				ENSMUSG00000025933	Tmem14a	-1	-0.689351	0.00209108
												ENSMUSG00000022543	Dnaaf8	-1	-0.746917	0.00147703																				ENSMUSG00000031703	Itfg1	-1	-0.245049	0.0021518
												ENSMUSG00000040550	Otud6b	-1	-0.322516	0.0014981																				ENSMUSG00000001569	Nom1	-1	-0.252089	0.00218261
												ENSMUSG00000039194	Rlbp1	1	0.914858	0.00151116																				ENSMUSG00000027884	Clcc1	1	0.328595	0.00219087
												ENSMUSG00000022300	Dcaf13	-1	-0.405218	0.00154483																				ENSMUSG00000112145	Gm6218	1	6.14625	0.00221246
												ENSMUSG00000060771	Tsga10	-1	-0.537973	0.00154752																				ENSMUSG00000028837	Psmb2	1	0.244042	0.00222785
												ENSMUSG00000021364	Elovl2	1	0.707335	0.00158815																				ENSMUSG00000033105	Lss	1	0.4798	0.00224677
												ENSMUSG00000050423	Ppp1r3g	1	0.779272	0.00164494																				ENSMUSG00000112278	Gm30025	-1	-1.61903	0.00231048
												ENSMUSG00000068284	Usf3	-1	-0.524331	0.00167085																				ENSMUSG00000072676	Tmem254	-1	-1.08149	0.00241527
												ENSMUSG00000055452	Gm7353	1	1.06174	0.00167578																				ENSMUSG00000051652	Lrrc3	-1	-0.717904	0.00241646
												ENSMUSG00000029213	Commd8	1	0.377156	0.00168358																				ENSMUSG00000041629	Fam104a	-1	-0.295087	0.00242554
												ENSMUSG00000020728	Cep112	-1	-0.786715	0.00168899																				ENSMUSG00000074006	Omp	1	2.60517	0.00247488
												ENSMUSG00000064254	Ethe1	1	0.52919	0.00169558																				ENSMUSG00000034800	Zfp661	-1	-0.516876	0.00247554
												ENSMUSG00000032399	Rpl4	1	0.235751	0.00170215																				ENSMUSG00000037251	Pomk	-1	-0.294004	0.00248174
												ENSMUSG00000038496	Slc19a3	-1	-0.71151	0.00172299																				ENSMUSG00000034708	Grn	1	0.355286	0.00250105
												ENSMUSG00000052563	D930048N14Rik	-1	-1.55879	0.00173587																				ENSMUSG00000030058	Copg1	1	0.251117	0.00254076
												ENSMUSG00000048424	Ranbp3l	-1	-1.42994	0.00174502																				ENSMUSG00000015337	Endog	-1	-0.639542	0.00258808
												ENSMUSG00000000693	Loxl3	-1	-0.886352	0.00175519																				ENSMUSG00000022329	Stk3	-1	-0.830436	0.00259842
												ENSMUSG00000035298	Klhl35	1	1.38653	0.00176977																				ENSMUSG00000042046	Dstyk	1	0.286324	0.00264072
												ENSMUSG00000021022	Ppp2r3c	-1	-0.372271	0.00177047																				ENSMUSG00000020448	Rnf185	1	0.328982	0.00265415
												ENSMUSG00000057572	Zbtb8os	1	0.505223	0.00179702																				ENSMUSG00000030744	Rps3	-1	-0.293872	0.00266585
												ENSMUSG00000070034	Sp110	-1	-1.82066	0.00180269																				ENSMUSG00000023939	Mrpl14	1	0.414271	0.00270098
												ENSMUSG00000035984	Nme5	-1	-0.787365	0.00181365																				ENSMUSG00000066894	Vsig10	1	1.13895	0.0027352
												ENSMUSG00000038827	Abitram	-1	-0.328268	0.00182194																				ENSMUSG00000054381	Zfp747	-1	-0.521477	0.00277766
												ENSMUSG00000030798	Cd37	-1	-1.21833	0.00182547																				ENSMUSG00000038295	Atg9b	1	0.732795	0.00278571
												ENSMUSG00000032834	Pwp2	-1	-0.319052	0.00183599																				ENSMUSG00000020241	Col6a2	-1	-1.60986	0.00282976
												ENSMUSG00000020677	Ddx52	-1	-0.416163	0.00188841																				ENSMUSG00000087589	D430040D24Rik	1	0.960728	0.00284778
												ENSMUSG00000070883	Ccdc173	-1	-1.0497	0.00190931																				ENSMUSG00000032763	Ilvbl	1	0.499743	0.00284876
												ENSMUSG00000032492	Pth1r	1	0.669967	0.0019336																				ENSMUSG00000064326	Siva1	1	0.665193	0.00287806
												ENSMUSG00000037108	Zcwpw1	-1	-0.697275	0.00195207																				ENSMUSG00000032741	Tpcn1	-1	-0.490067	0.00288696
												ENSMUSG00000117011	E130008D07Rik	-1	-5.46433	0.00195451																				ENSMUSG00000025076	Casp7	1	0.580862	0.00291585
												ENSMUSG00000046191	Pcdhb20	-1	-0.834042	0.00195619																				ENSMUSG00000056531	Ccdc18	-1	-1.07909	0.00296037
												ENSMUSG00000019039	Dalrd3	-1	-0.400553	0.00196069																				ENSMUSG00000060181	Slc35e3	-1	-0.54515	0.00297884
												ENSMUSG00000032329	Hmg20a	-1	-0.192623	0.00196173																				ENSMUSG00000022610	Mapk12	-1	-0.795954	0.00299354
												ENSMUSG00000035401	Emsy	-1	-0.259131	0.00196174																				ENSMUSG00000026269	Rnpepl1	1	0.531294	0.00299722
												ENSMUSG00000056153	Socs6	-1	-0.346768	0.0019759																				ENSMUSG00000062906	Hdac10	1	0.496773	0.00301107
												ENSMUSG00000049871	Nlrc3	1	2.61051	0.00200311																				ENSMUSG00000096255	Dynlt1b	-1	-1.74737	0.00303233
												ENSMUSG00000057729	Prtn3	-1	-0.909376	0.00201181																				ENSMUSG00000010025	Aldh3a2	1	0.244854	0.0030502
												ENSMUSG00000033685	Ucp2	1	1.78905	0.00201684																				ENSMUSG00000010721	Lmbr1	-1	-0.295421	0.00307892
												ENSMUSG00000003970	Rpl8	1	0.370349	0.0020228																				ENSMUSG00000027082	Tfpi	1	1.41505	0.00309687
												ENSMUSG00000057421	Las1l	1	0.208725	0.00204332																				ENSMUSG00000031783	Polr2c	-1	-0.255837	0.00310491
												ENSMUSG00000024777	Ppp2r5b	1	0.318094	0.00209473																				ENSMUSG00000033009	Ogfod1	-1	-0.702214	0.00313416
												ENSMUSG00000008822	Acyp1	-1	-0.54753	0.00209516																				ENSMUSG00000030204	Ddx47	1	0.314968	0.00314613
												ENSMUSG00000039148	Sart1	1	0.26888	0.00210166																				ENSMUSG00000038843	Gcnt1	-1	-0.916511	0.00315463
												ENSMUSG00000030505	Prmt3	1	0.33055	0.00210975																				ENSMUSG00000029614	Rpl6	-1	-0.209311	0.00320182
												ENSMUSG00000051444	Bbs12	-1	-0.927098	0.00211462																				ENSMUSG00000034919	Ttc22	-1	-1.32684	0.00322081
												ENSMUSG00000033047	Eif3l	-1	-0.297284	0.00211861																				ENSMUSG00000044221	Grsf1	-1	-0.205003	0.00329719
												ENSMUSG00000022142	Nup155	-1	-0.363089	0.00215388																				ENSMUSG00000038679	Trps1	1	0.495591	0.00330277
												ENSMUSG00000028631	Kcnq4	1	0.724223	0.00215875																				ENSMUSG00000024587	Nars	-1	-0.25391	0.00335627
												ENSMUSG00000060985	Tdrd5	1	1.33146	0.00216562																				ENSMUSG00000049643	2310022A10Rik	1	0.251288	0.00338585
												ENSMUSG00000057894	Zfp329	-1	-0.342355	0.0022053																				ENSMUSG00000092060	Bend4	1	0.37527	0.00339607
												ENSMUSG00000089706	B230216N24Rik	-1	-4.5277	0.0022104																				ENSMUSG00000057181	5730455P16Rik	-1	-0.292535	0.00341975
												ENSMUSG00000021715	Cwc27	1	0.390544	0.00225603																				ENSMUSG00000032386	Trip4	1	0.234082	0.00347508
												ENSMUSG00000103839	Gm37607	-1	-1.18649	0.00225632																				ENSMUSG00000028927	Padi2	-1	-1.5599	0.00351297
												ENSMUSG00000118245	Gm30082	1	1.58886	0.00227093																				ENSMUSG00000071573	Rnls	1	1.12635	0.00354576
												ENSMUSG00000025266	Gnl3l	1	0.402407	0.00227531																				ENSMUSG00000030754	Copb1	1	0.296374	0.00359634
												ENSMUSG00000036879	Phkb	-1	-0.362724	0.00229144																				ENSMUSG00000029703	Lrwd1	1	0.388596	0.00362186
												ENSMUSG00000020534	Shmt1	1	1.091	0.00230795																				ENSMUSG00000025872	Thoc3	-1	-0.354439	0.00362252
												ENSMUSG00000014075	Dynlt2b	-1	-0.673885	0.00236885																				ENSMUSG00000043140	Tmem186	1	0.306744	0.0036724
												ENSMUSG00000050891	Tatdn1	1	0.367172	0.00237181																				ENSMUSG00000021417	Eci2	1	0.461166	0.0036867
												ENSMUSG00000083282	Ctsf	1	0.277603	0.00238435																				ENSMUSG00000023089	Ndufa5	1	0.401291	0.00371092
												ENSMUSG00000022064	Pibf1	-1	-0.434334	0.00239454																				ENSMUSG00000085396	Firre	-1	-2.60277	0.00371907
												ENSMUSG00000028549	Itgb3bp	-1	-0.768867	0.0024132																				ENSMUSG00000022450	Ndufa6	1	0.329209	0.00373239
												ENSMUSG00000021822	Plau	1	1.05381	0.00245818																				ENSMUSG00000042705	Commd10	1	0.367794	0.00382773
												ENSMUSG00000045608	Dbx2	1	0.435435	0.00248166																				ENSMUSG00000043162	Pyurf	-1	-0.713876	0.00384218
												ENSMUSG00000040883	Tmem205	-1	-0.415265	0.00248903																				ENSMUSG00000052331	Ankrd44	1	0.646431	0.00388877
												ENSMUSG00000059897	Zfp930	-1	-0.420288	0.00249104																				ENSMUSG00000027430	Dtd1	-1	-0.335021	0.00394492
												ENSMUSG00000042660	Wdr55	1	0.593681	0.00250066																				ENSMUSG00000030124	Lag3	-1	-3.29019	0.00397105
												ENSMUSG00000024972	Lgals12	1	1.19374	0.00250126																				ENSMUSG00000051351	Zfp46	-1	-0.40519	0.00398976
												ENSMUSG00000015790	Surf1	1	0.192761	0.0025017																				ENSMUSG00000038838	Vars2	1	0.384362	0.00401209
												ENSMUSG00000041313	Slc7a1	-1	-0.407605	0.00253227																				ENSMUSG00000025537	Phkg1	1	0.66205	0.00404925
												ENSMUSG00000040263	Klhdc4	1	0.416005	0.00253239																				ENSMUSG00000032565	Nudt16	1	0.542502	0.00405712
												ENSMUSG00000040220	Gas8	1	0.397043	0.00256775																				ENSMUSG00000045427	Hnrnph2	-1	-0.230018	0.00406773
												ENSMUSG00000029238	Clock	-1	-0.307924	0.00258881																				ENSMUSG00000029594	Rbm19	1	0.399641	0.00407462
												ENSMUSG00000012117	Dhdds	1	0.300418	0.00259681																				ENSMUSG00000115867	Gm17753	-1	-1.46773	0.00410938
												ENSMUSG00000006345	Ggt1	1	0.932344	0.00260743																				ENSMUSG00000044676	Zfp612	1	0.578238	0.00412254
												ENSMUSG00000029263	Pigg	-1	-0.649989	0.0026125																				ENSMUSG00000031370	Zrsr2	-1	-0.212717	0.0041591
												ENSMUSG00000068921	Dap3	-1	-0.269769	0.00261999																				ENSMUSG00000027655	Dhx35	-1	-0.312344	0.00416199
												ENSMUSG00000022560	Slc52a2	-1	-0.352296	0.00263354																				ENSMUSG00000028609	Magoh	1	0.252429	0.00423681
												ENSMUSG00000054517	Trim65	1	0.429811	0.00264263																				ENSMUSG00000029729	Zkscan1	1	0.558942	0.00424999
												ENSMUSG00000021957	Tkt	1	0.373164	0.0026476																				ENSMUSG00000027796	Smad9	-1	-0.415336	0.00425552
												ENSMUSG00000116858	Gm49797	1	0.498735	0.00265524																				ENSMUSG00000002105	Slc39a13	1	0.461327	0.00429278
												ENSMUSG00000064210	Ano6	-1	-0.449744	0.00266318																				ENSMUSG00000075391	Glo1-ps	1	2.07365	0.00434176
												ENSMUSG00000020072	Pbld2	1	1.0703	0.00266551																				ENSMUSG00000049288	Lix1l	-1	-0.355079	0.00438983
												ENSMUSG00000029559	2210016L21Rik	1	0.288604	0.00267475																				ENSMUSG00000028383	Hsdl2	1	0.574575	0.00440343
												ENSMUSG00000008140	Emc10	-1	-0.315386	0.00268539																				ENSMUSG00000030823	9130019O22Rik	-1	-1.41077	0.00445409
												ENSMUSG00000038034	Igsf8	1	0.295655	0.00270515																				ENSMUSG00000029554	Mad1l1	1	0.488162	0.0044587
												ENSMUSG00000051344	Plekhm3	-1	-0.24823	0.00274028																				ENSMUSG00000109715	Gm45606	-1	-1.2087	0.00446712
												ENSMUSG00000000740	Rpl13	-1	-0.611126	0.00274699																				ENSMUSG00000038930	Rccd1	-1	-0.524844	0.00448735
												ENSMUSG00000024535	Snx24	1	0.313774	0.00275208																				ENSMUSG00000005907	Pex1	-1	-0.253339	0.00449934
												ENSMUSG00000091625	Lsm5	1	0.640044	0.0027714																				ENSMUSG00000021226	Acot2	-1	-1.19321	0.00454679
												ENSMUSG00000029389	Ddx55	1	0.318769	0.00278523																				ENSMUSG00000109890	AU023762	-1	-1.86051	0.00461676
												ENSMUSG00000047963	Stbd1	-1	-1.68559	0.00279583																				ENSMUSG00000024053	Emilin2	-1	-2.1749	0.00461957
												ENSMUSG00000078789	Dph1	1	0.497984	0.00282326																				ENSMUSG00000031570	Plpp5	-1	-0.309772	0.00465779
												ENSMUSG00000054604	Cggbp1	-1	-0.35065	0.00284169																				ENSMUSG00000029363	Rfc5	-1	-0.659258	0.00472558
												ENSMUSG00000022635	Zcrb1	-1	-0.269737	0.00287082																				ENSMUSG00000029486	Mrpl1	1	0.318819	0.00476729
												ENSMUSG00000032415	Ube2cbp	1	0.787077	0.0029206																				ENSMUSG00000078716	Tmem8b	-1	-0.539338	0.00478161
												ENSMUSG00000030095	Tmem43	-1	-0.449622	0.00294192																				ENSMUSG00000025283	Sat1	1	0.47053	0.00478447
												ENSMUSG00000055897	Ppp4r1l-ps	1	0.582668	0.00301924																				ENSMUSG00000029433	Diablo	1	0.707761	0.00481252
												ENSMUSG00000028693	Nasp	1	0.410642	0.0030237																				ENSMUSG00000053581	Zfand2a	-1	-0.331288	0.00482064
												ENSMUSG00000074576	Mocs3	1	0.444144	0.00302689																				ENSMUSG00000053644	Aldh7a1	-1	-0.464231	0.00487763
												ENSMUSG00000025374	Nabp2	1	0.239285	0.00303175																				ENSMUSG00000032077	Bud13	-1	-0.373149	0.00490024
												ENSMUSG00000113529	Gm47484	-1	-0.820658	0.00303829																				ENSMUSG00000037772	Mrpl23	1	0.335772	0.00490727
												ENSMUSG00000004609	Cd33	-1	-0.87885	0.00306463																				ENSMUSG00000057836	Xlr3a	-1	-2.8959	0.00491393
												ENSMUSG00000000167	Pih1d2	-1	-1.42855	0.0031112																				ENSMUSG00000041219	Arhgap11a	-1	-1.01136	0.00496135
												ENSMUSG00000025758	Plk4	-1	-1.09318	0.00313027																				ENSMUSG00000085272	Sbk3	1	1.0863	0.00496136
												ENSMUSG00000038005	Hpf1	-1	-0.453991	0.00314188																				ENSMUSG00000023330	Dtwd1	1	0.41691	0.00498799
												ENSMUSG00000038732	Mboat1	-1	-2.22405	0.0031716																				ENSMUSG00000020744	Slc25a19	-1	-0.361063	0.00503838
												ENSMUSG00000027404	Snrpb	1	0.266687	0.00318542																				ENSMUSG00000031465	Angpt2	1	1.64794	0.00504419
												ENSMUSG00000052921	Arhgef15	1	1.00563	0.0031931																				ENSMUSG00000031875	Cmtm3	-1	-0.520112	0.0050551
												ENSMUSG00000104344	Gm38077	-1	-1.01329	0.00321504																				ENSMUSG00000048832	Vps37c	-1	-0.290849	0.0050559
												ENSMUSG00000075486	Commd6	1	0.265232	0.00322137																				ENSMUSG00000035311	Gnptab	-1	-0.317669	0.00510536
												ENSMUSG00000024959	Bad	-1	-0.396752	0.00322637																				ENSMUSG00000111110	Gm36855	-1	-2.99236	0.00511916
												ENSMUSG00000028030	Tbck	1	0.450614	0.00323222																				ENSMUSG00000039463	Slc9a8	-1	-0.292487	0.00517219
												ENSMUSG00000038080	Kdm1b	-1	-0.489258	0.0032468																				ENSMUSG00000032324	Tspan3	1	0.146086	0.00527664
												ENSMUSG00000054226	Tprkb	-1	-0.526843	0.00325325																				ENSMUSG00000022721	Trmt2a	1	0.244212	0.00540318
												ENSMUSG00000047248	C2cd3	-1	-0.479655	0.00327451																				ENSMUSG00000031935	Med17	-1	-0.305403	0.00545264
												ENSMUSG00000064373	Selenop	1	0.80167	0.00328762																				ENSMUSG00000041633	Kctd12b	-1	-0.887768	0.00548373
												ENSMUSG00000030541	Idh2	1	0.684198	0.00328772																				ENSMUSG00000111594	Gm3365	1	1.79249	0.00550184
												ENSMUSG00000022003	Slc25a30	1	0.563881	0.00331142																				ENSMUSG00000066438	Plekhd1	1	0.788503	0.0055435
												ENSMUSG00000024269	Tpgs2	1	0.401578	0.00336873																				ENSMUSG00000085028	Slc2a4rg-ps	1	1.06809	0.00554806
												ENSMUSG00000044348	Slc25a53	1	0.722305	0.00337598																				ENSMUSG00000054733	Msra	-1	-0.748854	0.00556871
												ENSMUSG00000007659	Bcl2l1	1	0.235234	0.0034201																				ENSMUSG00000039519	Cyp7b1	1	0.465713	0.00558424
												ENSMUSG00000085558	4930412C18Rik	-1	-3.47621	0.00343758																				ENSMUSG00000026018	Ica1l	-1	-0.446145	0.00567994
												ENSMUSG00000025326	Ube3a	-1	-0.407375	0.00347464																				ENSMUSG00000031479	Vps36	1	0.329755	0.00573894
												ENSMUSG00000003208	Yju2	1	0.767563	0.00348115																				ENSMUSG00000044345	Marveld1	-1	-0.659581	0.00576309
												ENSMUSG00000039994	Timeless	1	0.684969	0.00348574																				ENSMUSG00000054256	Msi1	1	0.408457	0.00580299
												ENSMUSG00000034532	Fbxo16	1	0.342831	0.00351672																				ENSMUSG00000118094	Gm52988	-1	-3.44627	0.00584306
												ENSMUSG00000027227	Sord	1	0.499285	0.00354643																				ENSMUSG00000025241	Fyco1	1	0.496607	0.00587295
												ENSMUSG00000038299	Wdr36	-1	-0.275195	0.00358619																				ENSMUSG00000060679	Mrps9	1	0.217704	0.00591303
												ENSMUSG00000068250	Amn1	1	0.391968	0.00361741																				ENSMUSG00000027361	Gabpb1	1	0.344742	0.00598052
												ENSMUSG00000029869	Ephb6	-1	-0.589978	0.00362124																				ENSMUSG00000108414	Snhg1	-1	-0.507298	0.00600632
												ENSMUSG00000047721	Bola2	1	0.453516	0.00362686																				ENSMUSG00000021621	Zcchc9	1	0.411134	0.00605579
												ENSMUSG00000066042	Med18	1	0.499919	0.00365009																				ENSMUSG00000023971	Rrp36	1	0.323419	0.00609885
												ENSMUSG00000078480	Mrpl48-ps	1	4.51657	0.00365546																				ENSMUSG00000039159	Ube2h	-1	-0.217633	0.0061204
												ENSMUSG00000095253	Zfp799	1	0.359409	0.00366579																				ENSMUSG00000023143	Nagpa	1	0.335756	0.00618089
												ENSMUSG00000106951	5930430L01Rik	-1	-1.65139	0.00373441																				ENSMUSG00000030126	Tmcc1	-1	-0.275744	0.00618834
												ENSMUSG00000090258	Churc1	-1	-1.26676	0.0037477																				ENSMUSG00000036114	Rpp25l	1	0.338604	0.00624174
												ENSMUSG00000017344	Vtn	-1	-0.874739	0.00377799																				ENSMUSG00000032604	Qars	-1	-0.201277	0.00624734
												ENSMUSG00000007655	Cav1	1	0.676254	0.00379437																				ENSMUSG00000113528	Gm32699	-1	-1.14578	0.00630518
												ENSMUSG00000028974	Dffa	1	0.409991	0.00382049																				ENSMUSG00000039568	Ubald1	-1	-0.274658	0.00630944
												ENSMUSG00000029416	Slc15a4	-1	-0.449801	0.00382903																				ENSMUSG00000110669	Gm10060	1	2.19165	0.00632369
												ENSMUSG00000006638	Abhd1	1	1.00872	0.00388565																				ENSMUSG00000038623	Tm6sf1	1	0.407072	0.00639274
												ENSMUSG00000067279	Ppp1r3c	1	0.451166	0.0039163																				ENSMUSG00000026791	Slc2a8	-1	-0.260778	0.00640887
												ENSMUSG00000021223	Papln	1	1.31226	0.00393175																				ENSMUSG00000020546	Stxbp4	-1	-1.34888	0.00644522
												ENSMUSG00000021840	Mapk1ip1l	-1	-0.259657	0.0039809																				ENSMUSG00000034602	Mon2	-1	-0.199138	0.00649765
												ENSMUSG00000031723	Txnl4b	-1	-0.629017	0.00400333																				ENSMUSG00000108402	9430064I24Rik	1	0.918936	0.00654333
												ENSMUSG00000053574	4930563E22Rik	1	0.725632	0.00402211																				ENSMUSG00000017718	Afmid	-1	-1.31265	0.00656181
												ENSMUSG00000028655	Mfsd2a	1	0.550013	0.00404548																				ENSMUSG00000046947	Adck2	-1	-0.331927	0.00658684
												ENSMUSG00000035376	Hacd2	1	0.353485	0.00405955																				ENSMUSG00000108033	Gm44284	-1	-2.90415	0.00658908
												ENSMUSG00000021286	Zfyve21	1	0.432357	0.00406162																				ENSMUSG00000042271	Nxt2	1	0.314883	0.00663757
												ENSMUSG00000073236	2500004C02Rik	1	0.674054	0.00406451																				ENSMUSG00000114003	Gm9616	1	2.09976	0.00664003
												ENSMUSG00000002635	Pdcd2l	1	0.327261	0.00406806																				ENSMUSG00000026127	Imp4	1	0.334552	0.00667535
												ENSMUSG00000037686	Aspg	-1	-2.77272	0.00410549																				ENSMUSG00000103037	Pcdhgb1	-1	-0.770048	0.00669413
												ENSMUSG00000053297	AI854703	-1	-0.449187	0.00412449																				ENSMUSG00000117284	Gm7072	-1	-0.882566	0.00669439
												ENSMUSG00000073627	C130036L24Rik	-1	-1.43587	0.00415463																				ENSMUSG00000025202	Scd3	-1	-2.91026	0.00676238
												ENSMUSG00000029030	Tprgl	-1	-0.349903	0.00419873																				ENSMUSG00000010392	Gosr1	-1	-0.167172	0.00680482
												ENSMUSG00000037731	Themis2	-1	-1.27398	0.00422802																				ENSMUSG00000030897	Cnga4	-1	-0.924854	0.00683612
												ENSMUSG00000032175	Tyk2	-1	-0.406205	0.00424985																				ENSMUSG00000036403	Cep135	-1	-0.5095	0.00684562
												ENSMUSG00000046204	Pnma2	1	0.432237	0.00425686																				ENSMUSG00000032298	Neil1	1	0.42713	0.00689477
												ENSMUSG00000002504	Slc9a3r2	1	0.530679	0.00428033																				ENSMUSG00000022814	Umps	1	0.447236	0.00691697
												ENSMUSG00000028672	Hmgcl	1	0.482076	0.0043113																				ENSMUSG00000003604	Aven	-1	-0.62022	0.00691875
												ENSMUSG00000058886	Deaf1	1	0.377161	0.00431168																				ENSMUSG00000113750	Gm5628	-1	-1.84135	0.00697536
												ENSMUSG00000040455	Usp45	-1	-0.372951	0.00431863																				ENSMUSG00000015363	Trabd	1	0.399148	0.00707358
												ENSMUSG00000031813	Mvb12a	1	0.335203	0.00432609																				ENSMUSG00000058655	Eif4b	-1	-0.162759	0.00707502
												ENSMUSG00000002808	Epdr1	-1	-0.395973	0.00436479																				ENSMUSG00000060176	Kif27	1	0.74994	0.00724737
												ENSMUSG00000038122	Tbc1d32	-1	-0.516422	0.00437366																				ENSMUSG00000053329	Gatd3a	-1	-0.263591	0.00730663
												ENSMUSG00000042810	Krba1	1	0.378361	0.00440104																				ENSMUSG00000074500	Zfp558	-1	-0.61897	0.00734816
												ENSMUSG00000021111	Papola	-1	-0.199853	0.00444957																				ENSMUSG00000032175	Tyk2	1	0.365827	0.00740945
												ENSMUSG00000049922	Slc35c1	1	0.313382	0.00446939																				ENSMUSG00000021392	Nol8	-1	-0.273082	0.00744631
												ENSMUSG00000031604	Msmo1	-1	-0.394361	0.00447526																				ENSMUSG00000053091	Lins1	1	0.517243	0.00750473
												ENSMUSG00000024066	Xdh	1	1.11963	0.00447622																				ENSMUSG00000020284	Cfap410	1	0.311697	0.00755694
												ENSMUSG00000062691	Cebpzos	-1	-0.505896	0.00448349																				ENSMUSG00000018796	Acsl1	-1	-0.222913	0.00762971
												ENSMUSG00000026199	Ankzf1	-1	-0.423832	0.00451927																				ENSMUSG00000105594	Gm43398	-1	-1.22242	0.00766206
												ENSMUSG00000033813	Tcea1	-1	-0.546322	0.00452401																				ENSMUSG00000047084	Ngrn	1	0.253756	0.00767941
												ENSMUSG00000114584	Gm47694	-1	-0.858443	0.00453292																				ENSMUSG00000063145	Bbs5	-1	-0.286268	0.0077944
												ENSMUSG00000024782	Ak3	-1	-0.419143	0.00457457																				ENSMUSG00000021218	Gdi2	-1	-0.272385	0.00779778
												ENSMUSG00000048701	Ccdc6	1	0.424813	0.00457887																				ENSMUSG00000063236	1110038F14Rik	-1	-0.34376	0.00788438
												ENSMUSG00000066877	Nck2	-1	-0.483268	0.00461598																				ENSMUSG00000057778	Cyb5d2	1	0.365131	0.0082571
												ENSMUSG00000045767	B230219D22Rik	-1	-0.257047	0.00462102																				ENSMUSG00000042997	Nhlrc3	-1	-0.301355	0.0082903
												ENSMUSG00000053553	3110082I17Rik	1	0.598714	0.00467453																				ENSMUSG00000020152	Actr2	-1	-0.361264	0.00835664
												ENSMUSG00000039285	Azi2	-1	-0.347984	0.00470182																				ENSMUSG00000042195	Slc35f2	1	0.522917	0.00849355
												ENSMUSG00000030630	Fah	-1	-0.786113	0.00472404																				ENSMUSG00000066900	Suds3	-1	-0.2388	0.00851375
												ENSMUSG00000001999	Blvra	1	0.423136	0.00475362																				ENSMUSG00000089889	0610040B10Rik	-1	-0.749781	0.0085326
												ENSMUSG00000057594	Arl16	1	0.601178	0.00476864																				ENSMUSG00000024712	Rfk	1	0.423088	0.00855549
												ENSMUSG00000025736	Jmjd8	1	0.372505	0.00477025																				ENSMUSG00000059890	Ube4a	-1	-0.240943	0.00873396
												ENSMUSG00000097412	1810014B01Rik	-1	-0.593887	0.00486952																				ENSMUSG00000026888	Grb14	-1	-0.734096	0.00874256
												ENSMUSG00000032000	Birc3	-1	-0.876006	0.00487177																				ENSMUSG00000006463	Zdhhc24	-1	-0.244413	0.00874869
												ENSMUSG00000043913	Ccdc60	-1	-3.26789	0.00490933																				ENSMUSG00000097141	Gm10524	-1	-1.84168	0.00883039
												ENSMUSG00000047419	Cmya5	1	1.06091	0.00493178																				ENSMUSG00000038975	Rabggtb	1	0.29327	0.00892321
												ENSMUSG00000078584	AU022252	-1	-0.962434	0.0049684																				ENSMUSG00000031168	Ebp	-1	-0.367046	0.00901852
												ENSMUSG00000048755	Mcat	1	0.30951	0.00498406																				ENSMUSG00000027316	Gfra4	1	0.393216	0.00915149
												ENSMUSG00000056938	Acbd4	1	0.331876	0.00502992																				ENSMUSG00000030980	Knop1	1	0.337337	0.00917188
												ENSMUSG00000027333	Smox	1	0.482106	0.00505278																				ENSMUSG00000025728	Pigq	-1	-0.260784	0.00921616
												ENSMUSG00000086363	A330102I10Rik	1	1.10535	0.00506006																				ENSMUSG00000027602	Map1lc3a	1	0.281063	0.00923635
												ENSMUSG00000056602	Fry	1	0.318312	0.00506425																				ENSMUSG00000019777	Hdac2	-1	-0.30921	0.00933163
												ENSMUSG00000045259	Klhdc9	1	0.840583	0.0051234																				ENSMUSG00000020075	Ddx21	-1	-0.228133	0.00935393
												ENSMUSG00000066362	Rps13-ps1	1	5.53416	0.00513101																				ENSMUSG00000109394	A230057D06Rik	-1	-0.753127	0.00956874
												ENSMUSG00000031756	Cenpn	1	0.875379	0.00515011																				ENSMUSG00000101013	A630072M18Rik	-1	-0.462942	0.00961072
												ENSMUSG00000025437	Usp33	1	0.208963	0.00515083																				ENSMUSG00000049562	Ap5b1	1	0.418305	0.00967062
												ENSMUSG00000025381	Cnpy2	1	0.259145	0.00515159																				ENSMUSG00000034579	Pla2g3	-1	-1.30836	0.00970129
												ENSMUSG00000041329	Atp1b2	1	0.387225	0.00517187																				ENSMUSG00000028069	Gpatch4	1	0.283548	0.0101891
												ENSMUSG00000110156	Gm42067	-1	-0.892291	0.00520354																				ENSMUSG00000022498	Txndc11	-1	-0.179584	0.0105815
												ENSMUSG00000022437	Samm50	-1	-0.168985	0.00520687																				ENSMUSG00000084020	Wsb2-ps	1	2.53986	0.010603
												ENSMUSG00000035521	Gnptg	-1	-0.301714	0.00522134																				ENSMUSG00000039347	Atp6v0e2	-1	-0.364246	0.0106361
												ENSMUSG00000113515	Gm29675	1	0.770197	0.00527183																				ENSMUSG00000019977	Hbs1l	-1	-0.145341	0.0109251
												ENSMUSG00000045790	Ccdc149	1	0.324227	0.00529786																				ENSMUSG00000001376	Vps50	-1	-0.261277	0.010981
												ENSMUSG00000030726	Pold3	1	0.43542	0.00530524																				ENSMUSG00000108461	AV356131	-1	-1.07635	0.0110269
												ENSMUSG00000113960	4933412O06Rik	-1	-1.23095	0.00530713																				ENSMUSG00000000948	Gm38393	-1	-0.592749	0.011187
												ENSMUSG00000004931	Apba3	-1	-0.41565	0.00531716																				ENSMUSG00000049436	Upk1b	-1	-1.56915	0.0112412
												ENSMUSG00000054057	A930004D18Rik	-1	-0.776556	0.00534275																				ENSMUSG00000109511	Nup62	-1	-0.177352	0.0113768
												ENSMUSG00000020898	Ctc1	1	0.26755	0.00537044																				ENSMUSG00000021280	Exoc3l4	1	1.12027	0.0114081
												ENSMUSG00000079317	Trappc2	-1	-0.683524	0.00537425																				ENSMUSG00000023088	Abcc1	1	0.373477	0.0114968
												ENSMUSG00000026638	Irf6	1	1.164	0.00539138																				ENSMUSG00000074811	Hps6	1	0.475506	0.0118044
												ENSMUSG00000025925	Terf1	1	0.691066	0.00541681																				ENSMUSG00000041679	Lrrc29	-1	-1.01057	0.0133103
												ENSMUSG00000055319	Sec23ip	1	0.291343	0.0054477																				ENSMUSG00000015766	Eps8	1	0.457125	0.0141157
												ENSMUSG00000081683	Fzd10	1	1.20461	0.00547234																				ENSMUSG00000006678	Pola1	1	0.427522	0.0145052
												ENSMUSG00000017713	Tha1	-1	-0.961676	0.00551634																				ENSMUSG00000019906	Lin7a	-1	-0.472564	0.0147948
												ENSMUSG00000027642	Rpn2	1	0.28652	0.00553755																				ENSMUSG00000028221	Pip4p2	-1	-0.189017	0.0161918
												ENSMUSG00000040354	Mars1	-1	-0.279061	0.00555349																				ENSMUSG00000027359	Slc27a2	1	0.491437	0.0169288
												ENSMUSG00000039230	Tbcd	1	0.34434	0.00556052																				ENSMUSG00000040183	Ankrd6	-1	-0.276122	0.0179611
												ENSMUSG00000097911	Gm26691	-1	-1.68832	0.00557102																				ENSMUSG00000058388	Phtf1	1	0.44124	0.0191985
												ENSMUSG00000041974	Spidr	1	0.715736	0.00557874
												ENSMUSG00000035529	Prdm4	1	0.257219	0.00559024
												ENSMUSG00000037740	Mrps26	1	0.337886	0.00559518
												ENSMUSG00000034285	Nipsnap1	1	0.319168	0.0056251
												ENSMUSG00000085741	5430405H02Rik	1	0.695634	0.00563014
												ENSMUSG00000097040	2610316D01Rik	-1	-0.737854	0.00563069
												ENSMUSG00000028337	Coro2a	-1	-0.75288	0.00563211
												ENSMUSG00000051557	Pusl1	1	0.517223	0.00571193
												ENSMUSG00000034773	Hrob	1	1.2928	0.00571901
												ENSMUSG00000020447	Npc1l1	-1	-1.82305	0.00575937
												ENSMUSG00000022996	Wnt10b	-1	-1.766	0.00576949
												ENSMUSG00000078870	Gm14410	-1	-0.841687	0.00577109
												ENSMUSG00000039891	Txlnb	-1	-2.58416	0.00580821
												ENSMUSG00000037669	Ldah	-1	-0.414546	0.00585419
												ENSMUSG00000036639	Nudt1	-1	-1.17884	0.00587146
												ENSMUSG00000029821	Gsdme	1	0.760599	0.0058745
												ENSMUSG00000037935	Smarce1	1	0.187094	0.00590134
												ENSMUSG00000029344	Tpst2	1	0.403395	0.00598598
												ENSMUSG00000041654	Slc39a11	1	0.402422	0.00598893
												ENSMUSG00000031962	Cdh15	-1	-1.48265	0.00603965
												ENSMUSG00000116056	Gm4544	-1	-3.03581	0.00606069
												ENSMUSG00000054034	Tceal5	1	0.590544	0.00607767
												ENSMUSG00000033111	3830406C13Rik	-1	-0.453303	0.00618245
												ENSMUSG00000108591	Particl	1	0.441226	0.00618617
												ENSMUSG00000055660	Mettl4	-1	-0.557563	0.00622706
												ENSMUSG00000026471	Mr1	-1	-1.33548	0.00624661
												ENSMUSG00000058258	Idi1	-1	-0.669051	0.0062559
												ENSMUSG00000029250	Polr2b	-1	-0.175231	0.00628077
												ENSMUSG00000044018	Mrpl50	-1	-0.276618	0.00636418
												ENSMUSG00000067274	Rplp0	-1	-0.775773	0.00636924
												ENSMUSG00000085408	C530005A16Rik	-1	-0.670406	0.00639907
												ENSMUSG00000066151	Fkbp15	1	0.194972	0.00658898
												ENSMUSG00000026807	Ak8	-1	-1.2856	0.00659343
												ENSMUSG00000029156	Sgcb	1	0.321009	0.00673652
												ENSMUSG00000028385	Snx30	1	0.424765	0.00677203
												ENSMUSG00000030340	Scnn1a	-1	-1.20646	0.00678631
												ENSMUSG00000022111	Uchl3	-1	-0.308441	0.00685584
												ENSMUSG00000067925	Rtl8a	1	0.529917	0.00686025
												ENSMUSG00000054910	4931415C17Rik	-1	-2.89569	0.00690173
												ENSMUSG00000022779	Top3b	-1	-0.397903	0.00692153
												ENSMUSG00000038539	Atf5	1	0.658789	0.00692811
												ENSMUSG00000020150	Gamt	1	0.867679	0.00696897
												ENSMUSG00000022517	Mgrn1	1	0.208561	0.00697046
												ENSMUSG00000022018	Rgcc	1	0.645452	0.00703377
												ENSMUSG00000024799	Tm7sf2	-1	-0.457905	0.0070464
												ENSMUSG00000045246	Kcng4	-1	-3.14345	0.00705594
												ENSMUSG00000028709	Mob3c	1	0.608811	0.00706362
												ENSMUSG00000047767	Atg16l2	1	0.715448	0.00718101
												ENSMUSG00000029570	Lfng	1	0.611746	0.00718185
												ENSMUSG00000037461	Ints7	-1	-0.30878	0.00719047
												ENSMUSG00000034893	Cog3	1	0.156724	0.00726546
												ENSMUSG00000030554	Synm	-1	-0.866133	0.00732321
												ENSMUSG00000063810	Alms1	-1	-0.554326	0.00738194
												ENSMUSG00000014361	Mertk	-1	-0.487404	0.00743373
												ENSMUSG00000001105	Ift20	1	0.331614	0.00747136
												ENSMUSG00000021368	Tbc1d7	1	0.370649	0.00758357
												ENSMUSG00000085041	BB031773	-1	-2.74447	0.00760964
												ENSMUSG00000028643	Svbp	-1	-0.451877	0.00770899
												ENSMUSG00000022672	Prkdc	1	0.332003	0.00771384
												ENSMUSG00000040843	Tiprl	-1	-0.252363	0.0078349
												ENSMUSG00000025290	Rps24	1	0.491053	0.00785168
												ENSMUSG00000059495	Arhgef12	1	0.177105	0.00796135
												ENSMUSG00000060288	Ppih	1	0.370124	0.00824364
												ENSMUSG00000004535	Tax1bp1	-1	-0.142852	0.00828389
												ENSMUSG00000026819	Slc25a25	1	0.19132	0.00837823
												ENSMUSG00000029592	Usp30	1	0.274612	0.00843333
												ENSMUSG00000058799	Nap1l1	-1	-0.26259	0.00848001
												ENSMUSG00000018974	Sart3	-1	-0.209639	0.00858889
												ENSMUSG00000055862	Izumo4	1	0.750563	0.00868184
												ENSMUSG00000018697	Aatf	1	0.309478	0.00878939
												ENSMUSG00000059518	Znhit1	1	0.293618	0.00878981
												ENSMUSG00000026814	Eng	1	0.437114	0.0088663
												ENSMUSG00000020451	Limk2	-1	-0.154044	0.0088903
												ENSMUSG00000017707	Serinc3	1	0.238681	0.00892873
												ENSMUSG00000021748	Pdhb	-1	-0.199806	0.00900641
												ENSMUSG00000016206	H2-M3	1	1.04485	0.00917459
												ENSMUSG00000046862	Pramel12	-1	-0.309603	0.0091951
												ENSMUSG00000036672	Cenpt	-1	-0.365763	0.00920877
												ENSMUSG00000038467	Chmp4b	1	0.158694	0.0092675
												ENSMUSG00000006711	D130043K22Rik	-1	-0.245096	0.00993348
												ENSMUSG00000020864	Ankrd40	1	0.471283	0.010191
												ENSMUSG00000042680	Garem1	-1	-0.48925	0.0105457
												ENSMUSG00000021192	Golga5	1	0.186979	0.0108609
												ENSMUSG00000049285	Mblac1	1	0.764273	0.0112121
												ENSMUSG00000043207	Zmpste24	-1	-0.301748	0.011216
												ENSMUSG00000024261	Syt4	-1	-0.479579	0.0113813
												ENSMUSG00000030029	Lrig1	1	0.553282	0.0115263
												ENSMUSG00000069170	Adgrv1	1	1.34794	0.0119907
												ENSMUSG00000074358	Ccdc61	1	0.480183	0.0121787
												ENSMUSG00000053286	Trmt1l	-1	-0.209664	0.0123593
												ENSMUSG00000020395	Itk	1	1.00131	0.012635
												ENSMUSG00000026812	Tsc1	1	0.213488	0.0126569
												ENSMUSG00000030074	Gxylt2	-1	-1.07988	0.0131755
												ENSMUSG00000038305	Spats2l	1	0.265662	0.0136385
												ENSMUSG00000029086	Prom1	1	0.419732	0.0136807
												ENSMUSG00000021133	Susd6	-1	-0.371202	0.0137846
												ENSMUSG00000028719	Cmpk1	-1	-0.365994	0.0147834
												ENSMUSG00000043065	Spice1	-1	-0.400867	0.0149883
												ENSMUSG00000079641	Rpl39	1	0.277808	0.0161825
												ENSMUSG00000028743	Akr7a5	-1	-0.391013	0.0163161
												ENSMUSG00000031314	Taf1	1	0.213289	0.0167235
												ENSMUSG00000050511	Oprd1	-1	-0.526111	0.0202733

## Sheet: Table 5 - Enriched Ontologies
Supplemental Table 5A: B6 Unique-up DEG in CeA: Immune system Process		Supplemental Table 5B: NOD Unique-up DEG in NAcc: Extracellular matrix		Supplemental Table 5C: PWK Unique-down DEG in NAcc: Extracellular matrix		Supplemental Table 5D: B6 Unique-down DEG in PrL: neuron morphogenesis		Supplemental Table 5E: B6 Unique-up DEG in PrL: RNA processing and splicing		Supplemental Table 5F: CAST Unique-up DEG in PrL: organic acid metabolism																																							Mw - PWK no B6
http://cbl-gorilla.cs.technion.ac.il/GOrilla/axk6vlb1/GOResults.html		http://cbl-gorilla.cs.technion.ac.il/GOrilla/g7kohxij/GOResults.html		http://cbl-gorilla.cs.technion.ac.il/GOrilla/q5sobk3t/GOResults.html		http://cbl-gorilla.cs.technion.ac.il/GOrilla/r39x19wy/GOResults.html		http://cbl-gorilla.cs.technion.ac.il/GOrilla/0l5dfk7z/GOResults.html		http://cbl-gorilla.cs.technion.ac.il/GOrilla/0l5dfk7z/GOResults.html																																							1810043G02Rik - riken cdna 1810043g02 gene
Aim2 - absent in melanoma 2		Col11a2 - collagen, type xi, alpha 2		4933434E20Rik - riken cdna 4933434e20 gene		Ankrd27 - ankyrin repeat domain 27 (vps9 domain)		Ddx5 - dead (asp-glu-ala-asp) box polypeptide 5		Aasdh - aminoadipate-semialdehyde dehydrogenase																																							Acaa1b - acetyl-coenzyme a acyltransferase 1b
Anxa3 - annexin a3		Col1a1 - collagen, type i, alpha 1		Abcb8 - atp-binding cassette, sub-family b (mdr/tap), member 8		Brsk1 - br serine/threonine kinase 1		Exosc10 - exosome component 10		Acacb - acetyl-coenzyme a carboxylase beta																																							Acadl - acyl-coenzyme a dehydrogenase, long-chain
B2m - beta-2 microglobulin		Dmp1 - dentin matrix protein 1		Abcc9 - atp-binding cassette, sub-family c (cftr/mrp), member 9		Brsk2 - br serine/threonine kinase 2		Exosc9 - exosome component 9		Acadsb - acyl-coenzyme a dehydrogenase, short/branched chain																																							Acot2 - acyl-coa thioesterase 2
C1qb - complement component 1, q subcomponent, beta polypeptide		Lcp1 - lymphocyte cytosolic protein 1		Abl1 - c-abl oncogene 1, non-receptor tyrosine kinase		Cntnap1 - contactin associated protein-like 1		Hnrnpa3 - heterogeneous nuclear ribonucleoprotein a3		Acot11 - acyl-coa thioesterase 11																																							Acp6 - acid phosphatase 6, lysophosphatidic
C1qc - complement component 1, q subcomponent, c chain		Mmp2 - matrix metallopeptidase 2		Acaa1a - acetyl-coenzyme a acyltransferase 1a		Dab2ip - disabled 2 interacting protein		Hspa8 - heat shock protein 8		Acot4 - acyl-coa thioesterase 4																																							Acsl1 - acyl-coa synthetase long-chain family member 1
Cd38 - cd38 antigen		Nid1 - nidogen 1		Acat1 - acetyl-coenzyme a acetyltransferase 1		Epha4 - eph receptor a4		Ints7 - integrator complex subunit 7		Acot8 - acyl-coa thioesterase 8																																							Adck1 - aarf domain containing kinase 1
Cfh - complement component factor h		Postn - periostin, osteoblast specific factor		Acp6 - acid phosphatase 6, lysophosphatidic		Ephb6 - eph receptor b6		Khdrbs1 - kh domain containing, rna binding, signal transduction associated 1		Acsm5 - acyl-coa synthetase medium-chain family member 5																																							Adck2 - aarf domain containing kinase 2
Chuk - conserved helix-loop-helix ubiquitous kinase				Adck1 - aarf domain containing kinase 1		Lmtk2 - lemur tyrosine kinase 2		Mfap1b - microfibrillar-associated protein 1b		Acy1 - aminoacylase 1																																							Aim2 - absent in melanoma 2
Cr1l - complement component (3b/4b) receptor 1-like				Adh5 - alcohol dehydrogenase 5 (class iii), chi polypeptide		Ndn - necdin		Nono - non-pou-domain-containing, octamer binding protein		Adh5 - alcohol dehydrogenase 5 (class iii), chi polypeptide																																							Ak2 - adenylate kinase 2
Edn3 - endothelin 3				Adsl - adenylosuccinate lyase		Pip5k1c - phosphatidylinositol-4-phosphate 5-kinase, type 1 gamma		Osgep - o-sialoglycoprotein endopeptidase		Afmid - arylformamidase																																							Aldh3a2 - aldehyde dehydrogenase family 3, subfamily a2
Enpp1 - ectonucleotide pyrophosphatase/phosphodiesterase 1				Aldh7a1 - aldehyde dehydrogenase family 7, member a1		Prdm8 - pr domain containing 8		Pop1 - processing of precursor 1, ribonuclease p/mrp family, (s. cerevisiae)		Aldob - aldolase b, fructose-bisphosphate																																							Aldh7a1 - aldehyde dehydrogenase family 7, member a1
Fcer1g - fc receptor, ige, high affinity i, gamma polypeptide				Ap2m1 - adaptor-related protein complex 2, mu 1 subunit		Pten - phosphatase and tensin homolog		Prpf6 - prp6 pre-mrna splicing factor 6 homolog (yeast)		Alox8 - arachidonate 8-lipoxygenase																																							Amt - aminomethyltransferase
Fcgr3 - fc receptor, igg, low affinity iii				Ass1 - argininosuccinate synthetase 1		Rtn4r - reticulon 4 receptor		Rbfa - ribosome binding factor a		As3mt - arsenic (+3 oxidation state) methyltransferase																																							Ap2m1 - adaptor-related protein complex 2, mu 1 subunit
Fcgrt - fc receptor, igg, alpha chain transporter				Bdh1 - 3-hydroxybutyrate dehydrogenase, type 1		Slc9a6 - solute carrier family 9 (sodium/hydrogen exchanger), member 6		Rbm22 - rna binding motif protein 22		Asrgl1 - asparaginase like 1																																							Arl2bp - adp-ribosylation factor-like 2 binding protein
H2-D1 - histocompatibility 2, d region locus 1				Ccdc90b - coiled-coil domain containing 90b		Zfp365 - zinc finger protein 365		Rbmx - rna binding motif protein, x chromosome		Atic - 5-aminoimidazole-4-carboxamide ribonucleotide formyltransferase/imp cyclohydrolase																																							Asah2 - n-acylsphingosine amidohydrolase 2
H2-K1 - histocompatibility 2, k1, k region				Chdh - choline dehydrogenase				Rnps1 - ribonucleic acid binding protein s1		Bdh2 - 3-hydroxybutyrate dehydrogenase, type 2																																							Atp5sl - atp5s-like
H2-Q4 - histocompatibility 2, q region locus 4				Comt - catechol-o-methyltransferase				Rpp25 - ribonuclease p/mrp 25 subunit		Bpgm - 2,3-bisphosphoglycerate mutase																																							Bdh1 - 3-hydroxybutyrate dehydrogenase, type 1
H2-T22 - histocompatibility 2, t region locus 22				Coq2 - coenzyme q2 homolog, prenyltransferase (yeast)				Scnm1 - sodium channel modifier 1		Crat - carnitine acetyltransferase																																							Ccdc90b - coiled-coil domain containing 90b
H2-T23 - histocompatibility 2, t region locus 23				Cox15 - cytochrome c oxidase assembly protein 15				Snrpc - u1 small nuclear ribonucleoprotein c		Cth - cystathionase (cystathionine gamma-lyase)																																							Chchd1 - coiled-coil-helix-coiled-coil-helix domain containing 1
Ifih1 - interferon induced with helicase c domain 1				Cstad - csa-conditional, t cell activation-dependent protein				Snrpd1 - small nuclear ribonucleoprotein d1		Cyp2d22 - cytochrome p450, family 2, subfamily d, polypeptide 22																																							Coq2 - coenzyme q2 homolog, prenyltransferase (yeast)
Ifit1 - interferon-induced protein with tetratricopeptide repeats 1				Cyb5 - cytochrome b-5				Snrpd3 - small nuclear ribonucleoprotein d3		Cyp2j6 - cytochrome p450, family 2, subfamily j, polypeptide 6																																							Cox15 - cytochrome c oxidase assembly protein 15
Ifit3 - interferon-induced protein with tetratricopeptide repeats 3				Dbt - dihydrolipoamide branched chain transacylase e2				Srsf1 - serine/arginine-rich splicing factor 1		Cyp4v3 - cytochrome p450, family 4, subfamily v, polypeptide 3																																							Cyb5 - cytochrome b-5
[truncated: 107 more rows]

## Sheet: Table 6 - NAcc DEG Summary
Supplemental Table 6A: Total up differentially expressed genes* in the NAcc (comparisons across rows)										Supplemental Table 6D: Total highly^ Up differentially expressed genes* in the NAcc (comparisons across rows)
[truncated: 29 more rows]

[truncated: 5 more sheets: Table 7 - PrL DEG Summary, Table 8 - NAcc Unique DEGs, Table 9 - PrL Unique DEGs, Table 10 - Signature Genes, Table 11 - High v Low Genes]
